# Supplementary material for: Tandem Mass Tag-based quantitative proteomics analysis of metabolic associated fatty liver disease induced by high fat diet in mice
Source: Nutr Metab (Lond). 2020 Nov 18;17:97. doi: 10.1186/s12986-020-00522-3 (PMC7672977; doi:10.1186/s12986-020-00522-3)
Supplement: Supplementary file 1 — Additional file 1. Primers used for RT-qPCR. [file 12986_2020_522_MOESM1_ESM.xlsx]

## Sheet: Sheet1
genes	primer	sequence
HSD17B4	Forward	AGCAAGCCGCAGACCATTC
	Reverse	CCAACAGCACCAACGAATCC
ACOX1	Forward	TGGGCACGGCTATTCTCAC
	Reverse	GCTCGGCAGGTCATTCAAG
CRAT	Forward	GCTGCCAGAACCGTGGTAAA
	Reverse	CCTTGAGGTAATAGTCCAGGGA
ACOT3	Forward	GGAATTGGAAGTGGCCTTCTG
	Reverse	TCCATGTCCTTAGGGAGGTCC
CYP2B9	Forward	GGAGGAGAGGATAAAGGAGGAG
	Reverse	AGATGATGTTGGCTGTGATGC
ACOT4	Forward	AGCAGTGCGGTACATGCTTC
	Reverse	AGAGCCATTGATGGAAACTGTG
PEX11A	Forward	GACGCCTTCATCCGAGTCG
	Reverse	CGGCCTCTTTGTCAGCTTTAGA
ACAA1B	Forward	GAGCGGTTTGGCGTTTCAC
	Reverse	TTTCTTGTCACCCTTGTCATTCAG
EHHADH	Forward	GCCATCAAGGAAGAAGCAAAGC
	Reverse	CCAAGAACACCAACCGAGGAG
ABCD3	Forward	CTCTGACCAGGTGCTGAAGG
	Reverse	ATCGCCATTCTTTGTTTCTCTCC
