# Supplementary material for: Tandem Mass Tag-based quantitative proteomics analysis of metabolic associated fatty liver disease induced by high fat diet in mice
Source: Nutr Metab (Lond). 2020 Nov 18;17:97. doi: 10.1186/s12986-020-00522-3 (PMC7672977; doi:10.1186/s12986-020-00522-3)
Supplement: Supplementary file 2 — Additional file 2. Detailed information about the identified proteins using TMT-based proteomics technology. [file 12986_2020_522_MOESM2_ESM.xlsx]

## Sheet: Sheet1
Protein accession	Protein description	Gene name	MW [kDa]	Score	Coverage [%]	Peptides	PSMs	Unique peptides	HFD1	HFD2	HFD3	control1	control2	control3
A0JLY1	Coiled-coil domain-containing protein 173 OS=Mus musculus OX=10090 GN=Ccdc173	Ccdc173	65.131	1.9106	1.6	1	1	1	0	0.72	0.897	0	0.825	1.02
A0JNU3	60 kDa lysophospholipase OS=Mus musculus OX=10090 GN=Aspg	Aspg	60.594	37.671	9.9	5	7	5	1.272	1.059	1.193	1.022	1.049	1.026
A2A432	Cullin-4B OS=Mus musculus OX=10090 GN=Cul4b	Cul4b	110.7	29.184	9.3	10	13	4	1.071	0.975	1.049	0.977	0.979	0.961
A2A5R2	Brefeldin A-inhibited guanine nucleotide-exchange protein 2 OS=Mus musculus OX=10090 GN=Arfgef2	Arfgef2	202.24	120.72	11.9	21	24	16	0.989	1.023	0.992	0.951	0.864	0.913
A2A6Q5	Cell division cycle protein 27 homolog OS=Mus musculus OX=10090 GN=Cdc27	Cdc27	91.841	2.5444	1.2	1	1	1	0	0.983		0	0.821
A2A8L5	Receptor-type tyrosine-protein phosphatase F OS=Mus musculus OX=10090 GN=Ptprf	Ptprf	211.49	37.549	3.1	4	4	4	0.866	1.1	0.94	1.151	1.059	1.07
A2A8Z1	Oxysterol-binding protein-related protein 9 OS=Mus musculus OX=10090 GN=Osbpl9	Osbpl9	83.108	22.949	5.6	4	5	4	0.969	0.966	0.892	0.952	0.888	0.851
A2ADY9	Protein DDI1 homolog 2 OS=Mus musculus OX=10090 GN=Ddi2	Ddi2	44.59	124.79	31.6	11	16	11	1.063	1.083	1.155	0.945	1.003	1.063
A2AFS3	UPF0577 protein KIAA1324 OS=Mus musculus OX=10090 GN=Kiaa1324	Kiaa1324	110.68	2.0006	2	2	2	2	0	#N/A	0.754	0	#N/A	0.776
A2AGT5	Cytoskeleton-associated protein 5 OS=Mus musculus OX=10090 GN=Ckap5	Ckap5	225.63	35.045	6.4	12	15	12	1.08	1.042	0.986	0.971	0.946	0.958
A2AIL4	NADH dehydrogenase (ubiquinone) complex I, assembly factor 6 OS=Mus musculus OX=10090 GN=Ndufaf6	Ndufaf6	38.362	4.6103	3	1	1	1	0	0.97	0.887	0	1.042	1.128
A2AIV2	Protein virilizer homolog OS=Mus musculus OX=10090 GN=Virma	Virma	201.44	1.9289	0.9	2	2	2	0	1.089		0	1.025
A2AJ15	Endoplasmic reticulum mannosyl-oligosaccharide 1,2-alpha-mannosidase OS=Mus musculus OX=10090 GN=Man1b1	Man1b1	75.149	7.5624	3.8	2	2	2	1.015	0.993	0.938	0.807	0.936	1.02
A2AJ88	Patatin-like phospholipase domain-containing protein 7 OS=Mus musculus OX=10090 GN=Pnpla7	Pnpla7	150.49	6.3083	3.6	4	4	4	1.083	0.976	1.108	1.009	0.952	0.939
A2AJI0	MAP7 domain-containing protein 1 OS=Mus musculus OX=10090 GN=Map7d1	Map7d1	93.275	5.6116	2.2	2	2	2	0.829	#N/A	0.933	0.851	#N/A	0.736
A2AJL3	FGGY carbohydrate kinase domain-containing protein OS=Mus musculus OX=10090 GN=Fggy	Fggy	60.336	110.22	20.3	11	23	11	1.086	1.068	1.101	1.008	1.135	1.117
A2AJT4	Arginine/serine-rich protein PNISR OS=Mus musculus OX=10090 GN=Pnisr	Pnisr	92.114	3.2596	1.6	1	1	1	0.83	0.929		0.964	1.095
A2AKG8	Focadhesin OS=Mus musculus OX=10090 GN=Focad	Focad	198.95	3.5469	0.7	1	1	1	1.063	1.063	1.009	0.795	0.718	0.897
A2AKK5	Acyl-coenzyme A amino acid N-acyltransferase 1 OS=Mus musculus OX=10090 GN=Acnat1	Acnat1	46.07	192.76	26.7	9	15	3	1.004	1.009	0.994	0.989	0.816	0.816
A2ALU4	Protein Shroom2 OS=Mus musculus OX=10090 GN=Shroom2	Shroom2	164.7	4.5947	2.3	3	3	3	1.005	#N/A		0.692	#N/A
A2ALW5	DnaJ homolog subfamily C member 25 OS=Mus musculus OX=10090 GN=Dnajc25	Dnajc25	41.937	33.359	19.6	7	9	7	0.949	0.949	0.934	0.917	0.954	0.936
A2AN08	E3 ubiquitin-protein ligase UBR4 OS=Mus musculus OX=10090 GN=Ubr4	Ubr4	572.28	316.32	7	30	37	30	1.021	1.033	1.057	0.966	1.051	0.951
A2APT9	Kelch domain-containing protein 7A OS=Mus musculus OX=10090 GN=Klhdc7a	Klhdc7a	83.589	7.4478	4	3	3	3	1.123	1.016	1.039	0.802	0.81	0.723
A2APY7	Arginine-hydroxylase NDUFAF5, mitochondrial OS=Mus musculus OX=10090 GN=Ndufaf5	Ndufaf5	38.404	3.3925	3.5	1	1	1	0.948	1.111		1.136	0.918
A2AQ19	RNA polymerase-associated protein RTF1 homolog OS=Mus musculus OX=10090 GN=Rtf1	Rtf1	80.796	2.9728	1.7	1	1	1	1.003	0.982	1.047	1.142	1.077	1.069
A2AQ25	Sickle tail protein OS=Mus musculus OX=10090 GN=Skt	Skt	213.03	5.3173	1.7	3	3	3	1.172	0		0.799	0
A2AR02	Peptidyl-prolyl cis-trans isomerase G OS=Mus musculus OX=10090 GN=Ppig	Ppig	88.324	4.5881	3.5	3	4	3	0	0	0.827	0	0	0.875
A2ARS0	Ankyrin repeat domain-containing protein 63 OS=Mus musculus OX=10090 GN=Ankrd63	Ankrd63	41.067	-2	1.8	1	1	1	#N/A	#N/A		#N/A	#N/A
A2AS89	Agmatinase, mitochondrial OS=Mus musculus OX=10090 GN=Agmat	Agmat	38.255	186.19	26.8	8	16	8	1.039	1.143	1.185	1.143	1.125	1.127
A2ASQ1	Agrin OS=Mus musculus OX=10090 GN=Agrn	Agrn	207.54	15.104	2.5	4	5	4	1.127	0.959	0.901	0.981	0.991	1.131
A2ASS6	Titin OS=Mus musculus OX=10090 GN=Ttn	Ttn	3906.4	2.1	0.1	3	3	3	1.033	#N/A		1.084	#N/A
A2ASZ8	Calcium-binding mitochondrial carrier protein SCaMC-2 OS=Mus musculus OX=10090 GN=Slc25a25	Slc25a25	52.62	9.1127	11.7	6	7	5	1.009	0.969	1.006	1.053	1.048	1.175
A2ATU0	Probable 2-oxoglutarate dehydrogenase E1 component DHKTD1, mitochondrial OS=Mus musculus OX=10090 GN=Dhtkd1	Dhtkd1	102.79	165.23	19.5	16	24	15	1.135	1.208	1.201	1.028	1.041	1.223
A2AUM9	Centrosomal protein of 152 kDa OS=Mus musculus OX=10090 GN=Cep152	Cep152	196.53	1.7643	0.5	1	2	1	#N/A	#N/A		#N/A	#N/A
A2AWA9	Rab GTPase-activating protein 1 OS=Mus musculus OX=10090 GN=Rabgap1	Rabgap1	120.8	23.392	6.9	6	6	6	0.841	1.011	0.972	0.916	0.916	1.18
A2AWP8	Rho guanine nucleotide exchange factor 10-like protein OS=Mus musculus OX=10090 GN=Arhgef10l	Arhgef10l	139.99	6.9264	1.5	2	3	2	1.013	0		0.875	0
A2BDX3	Adenylyltransferase and sulfurtransferase MOCS3 OS=Mus musculus OX=10090 GN=Mocs3	Mocs3	49.374	26.954	6.1	2	2	2	1.126	0.995		0.914	1.092
A2BH40	AT-rich interactive domain-containing protein 1A OS=Mus musculus OX=10090 GN=Arid1a	Arid1a	242.09	7.0434	0.9	2	2	2	1.003	0.96		0.916	0.791
A2BIM8	Major urinary protein 18 OS=Mus musculus OX=10090 GN=Mup18	Mup18	20.762	51.32	68.5	13	98	0	0	0		0	0
A2RSJ4	UHRF1-binding protein 1-like OS=Mus musculus OX=10090 GN=Uhrf1bp1l	Uhrf1bp1l	161.94	5.6311	1.4	2	2	2	#N/A	#N/A	0.936	#N/A	#N/A	0.838
A2RSQ0	DENN domain-containing protein 5B OS=Mus musculus OX=10090 GN=Dennd5b	Dennd5b	144.63	12.24	3.7	5	5	5	0.975	0.957	1.035	0.923	1.107	1.096
A2RSY6	TRMT1-like protein OS=Mus musculus OX=10090 GN=Trmt1l	Trmt1l	80.86	6.842	2.9	2	2	2	0	1.035	0.757	0	0.835	0.801
A3KGB4	TBC1 domain family member 8B OS=Mus musculus OX=10090 GN=Tbc1d8b	Tbc1d8b	127.89	74.12	7.2	7	7	7	1.027	0.92	0.972	1.106	0.976	0.968
A3KGS3	Ral GTPase-activating protein subunit alpha-2 OS=Mus musculus OX=10090 GN=Ralgapa2	Ralgapa2	210.29	2.2352	0.5	1	1	1	0	0	0.912	0	0	1.049
A3KMP2	Tetratricopeptide repeat protein 38 OS=Mus musculus OX=10090 GN=Ttc38	Ttc38	52.223	127.73	35.1	14	28	14	0.905	1.117	1.076	1.033	1.133	1.08
A4FUP9	Glycosyltransferase 1 domain-containing protein 1 OS=Mus musculus OX=10090 GN=Glt1d1	Glt1d1	38.841	2.0592	2.6	1	1	1	1.07	#N/A		1.138	#N/A
A6H5Y3	Methionine synthase OS=Mus musculus OX=10090 GN=Mtr	Mtr	139.07	3.8612	1.4	2	2	2	0	1.215		0	0.99
A6H5Z3	Exocyst complex component 6B OS=Mus musculus OX=10090 GN=Exoc6b	Exoc6b	94.128	8.301	3.8	3	3	3	0.868	0	0.852	1.204	0	0.966
A6H611	Mitochondrial intermediate peptidase OS=Mus musculus OX=10090 GN=Mipep	Mipep	80.851	7.2757	6.8	5	5	5	1.061	1.048	1.271	1.059	0.998	0.989
A6H630	Protein-glutamate O-methyltransferase OS=Mus musculus OX=10090 GN=Armt1	Armt1	50.548	20.469	6.6	3	4	3	1.008	1.024	1.068	1.031	1.088	0.962
A6H8H2	DENN domain-containing protein 4C OS=Mus musculus OX=10090 GN=Dennd4c	Dennd4c	211.46	7.618	2.4	4	4	4	0	0.974	1.033	0	1.52	0.981
A6X919	Probable C-mannosyltransferase DPY19L1 OS=Mus musculus OX=10090 GN=Dpy19l1	Dpy19l1	84.186	30.726	9.9	6	8	6	1.072	1.045	0.907	0.945	1.171	1.039
A6X935	Inter alpha-trypsin inhibitor, heavy chain 4 OS=Mus musculus OX=10090 GN=Itih4	Itih4	104.66	134.04	16.6	14	21	12	1.187	1.097	0.944	0.728	0.835	0.822
A7MCT6	Ethanolamine kinase 2 OS=Mus musculus OX=10090 GN=Etnk2	Etnk2	44.567	7.5456	9.1	4	4	4	0.956	1.095	1.145	1.111	1.078	1.39
B1AR13	CDGSH iron-sulfur domain-containing protein 3, mitochondrial OS=Mus musculus OX=10090 GN=Cisd3	Cisd3	15.676	5.1192	21.9	3	4	3	1.041	1.628	1.128	1.013	0.791	1.042
B1AUE5	Peroxisome biogenesis factor 10 OS=Mus musculus OX=10090 GN=Pex10	Pex10	37.157	17.417	16.4	4	4	4	0	0		0	0
B1AXP6	Mitochondrial import receptor subunit TOM5 homolog OS=Mus musculus OX=10090 GN=Tomm5	Tomm5	6.0372	7.8623	47.1	4	6	4	0.972	0.997	0.846	0.982	0.91	0.988
B1AY13	Ubiquitin carboxyl-terminal hydrolase 24 OS=Mus musculus OX=10090 GN=Usp24	Usp24	294	85.038	6.4	14	14	14	1.198	1.141	1.086	0.961	1.09	1.016
B1AZA5	Transmembrane protein 245 OS=Mus musculus OX=10090 GN=Tmem245	Tmem245	97.356	1.9789	2.2	2	2	2	1.171	1.084	0.857	0.778	0.822	0.67
B1AZI6	THO complex subunit 2 OS=Mus musculus OX=10090 GN=Thoc2	Thoc2	182.77	21.289	6.6	11	12	11	0.918	1.014	0.944	0.938	0.829	0.88
B1AZP2	Disks large-associated protein 4 OS=Mus musculus OX=10090 GN=Dlgap4	Dlgap4	108.04	1.8754	1.5	2	2	2	#N/A	#N/A		#N/A	#N/A
B2RQC6	CAD protein OS=Mus musculus OX=10090 GN=Cad	Cad	243.24	49.91	5.7	13	33	9	0.932	0.814	0.962	1.038	1.066	0.978
B2RR83	Probable ATP-dependent RNA helicase YTHDC2 OS=Mus musculus OX=10090 GN=Ythdc2	Ythdc2	161.09	4.9563	2.1	3	4	3	0	1.07	1.091	0	0.875	0.796
B2RX12	Canalicular multispecific organic anion transporter 2 OS=Mus musculus OX=10090 GN=Abcc3	Abcc3	169.12	140.86	12.6	17	17	16	1.283	1.068	1.108	0.989	0.943	0.942
B2RX14	Terminal uridylyltransferase 4 OS=Mus musculus OX=10090 GN=Zcchc11	Zcchc11	184.65	3.1247	1.5	2	2	1	0	#N/A		0	#N/A
B2RXC1	Trafficking protein particle complex subunit 11 OS=Mus musculus OX=10090 GN=Trappc11	Trappc11	128.39	10.57	4.1	4	4	4	1.088	1.024		1.025	0.835
B2RXR6	Serine/threonine-protein phosphatase 6 regulatory ankyrin repeat subunit B OS=Mus musculus OX=10090 GN=Ankrd44	Ankrd44	107.38	3.5045	1.8	2	2	1	#N/A	0.726	0.896	#N/A	1.136	0.819
B2RXS4	Plexin-B2 OS=Mus musculus OX=10090 GN=Plxnb2	Plxnb2	206.23	82.185	11.6	20	28	20	0.939	0.947	0.919	0.96	1.058	0.994
B2RY04	Dedicator of cytokinesis protein 5 OS=Mus musculus OX=10090 GN=Dock5	Dock5	214.43	3.1404	0.6	1	1	1	#N/A	0.984		#N/A	1.169
B2RY56	RNA-binding protein 25 OS=Mus musculus OX=10090 GN=Rbm25	Rbm25	99.551	41.33	13	9	13	9	0.958	0.928	0.844	1.023	0.953	0.998
B5X0G2	Major urinary protein 17 OS=Mus musculus OX=10090 GN=Mup17	Mup17	20.638	65.003	68.9	13	95	3	0.427	0.483	0.569	1.007	1.01	0.846
B7ZMP1	Probable Xaa-Pro aminopeptidase 3 OS=Mus musculus OX=10090 GN=Xpnpep3	Xpnpep3	56.677	20.729	12.3	6	8	6	1.086	1.008	0.958	1.04	1.007	1.103
B9EJ80	PDZ domain-containing protein 8 OS=Mus musculus OX=10090 GN=Pdzd8	Pdzd8	127.74	16.211	1	1	2	1	1.05	0		1.088	0
B9EJ86	Oxysterol-binding protein-related protein 8 OS=Mus musculus OX=10090 GN=Osbpl8	Osbpl8	101.27	113.17	14.6	11	12	11	1.064	1.057	1.033	1.12	1.091	1.052
B9EKI3	TATA element modulatory factor OS=Mus musculus OX=10090 GN=Tmf1	Tmf1	121.8	16.082	3.7	4	4	4	0	0.984		0	0.764
C0HKD9	Microfibrillar-associated protein 1B OS=Mus musculus OX=10090 GN=Mfap1b	Mfap1b	51.954	5.7203	8	4	4	4	0	0.911	0.789	0	0.94	0.99
C0HKG6	Ribonuclease T2-B OS=Mus musculus OX=10090 GN=Rnaset2b	Rnaset2b	29.608	11.858	11.2	3	4	3	0.894	0.915	0.773	0.979	1.025	1.025
D0QMC3	Myeloid cell nuclear differentiation antigen-like protein OS=Mus musculus OX=10090 GN=Mndal	Mndal	60.526	4.3344	3.5	2	2	1	#N/A	0	0.826	#N/A	0	0.772
D3YXK2	Scaffold attachment factor B1 OS=Mus musculus OX=10090 GN=Safb	Safb	105.1	145.12	14.3	13	17	8	0.933	0.934	0.961	1.015	0.864	0.884
D3YZP9	Coiled-coil domain-containing protein 6 OS=Mus musculus OX=10090 GN=Ccdc6	Ccdc6	52.938	30.145	8.5	4	4	4	1.017	1.063		0.795	0.922
D3Z4S3	Putative peptidyl-tRNA hydrolase PTRHD1 OS=Mus musculus OX=10090 GN=Ptrhd1	Ptrhd1	16.037	9.1405	21.4	3	3	3	0.979	1.01		0.902	0.904
D3Z6Q9	Bridging integrator 2 OS=Mus musculus OX=10090 GN=Bin2	Bin2	52.553	31.555	17.6	8	8	6	0.95	0.917	0.851	0.818	0.875	0.733
E9PV24	Fibrinogen alpha chain OS=Mus musculus OX=10090 GN=Fga	Fga	87.428	323.31	34.5	23	54	23	0.879	0.837	0.916	0.56	0.642	0.806
E9PVA8	eIF-2-alpha kinase activator GCN1 OS=Mus musculus OX=10090 GN=Gcn1	Gcn1	293.02	265.67	15.6	40	49	40	0.961	1.019	0.923	0.975	1.043	0.983
E9PZJ8	Activating signal cointegrator 1 complex subunit 3 OS=Mus musculus OX=10090 GN=Ascc3	Ascc3	250.55	53.404	6.7	14	15	14	0.926	0.947	0.961	1.138	0.977	0.956
E9PZM4	Chromodomain-helicase-DNA-binding protein 2 OS=Mus musculus OX=10090 GN=Chd2	Chd2	210.8	3.5995	1	2	2	2	0.916	0.822	0.873	0.884	0.782	0.866
E9Q394	A-kinase anchor protein 13 OS=Mus musculus OX=10090 GN=Akap13	Akap13	303.97	7.1676	1.4	4	4	4	1.08	0.847	1.046	0.825	0.887	0.71
E9Q3C1	C2 domain-containing protein 2 OS=Mus musculus OX=10090 GN=C2cd2	C2cd2	76.535	14.532	10.1	7	8	7	1.152	0.978	0.929	1.129	1.065	0.968
E9Q3L2	Phosphatidylinositol 4-kinase alpha OS=Mus musculus OX=10090 GN=Pi4ka	Pi4ka	237.04	45.714	6.8	13	16	13	1.246	1.057	1.045	0.984	0.948	1.029
E9Q414	Apolipoprotein B-100 OS=Mus musculus OX=10090 GN=Apob	Apob	509.43	323.31	15.6	72	111	72	1.006	0.987	0.886	0.878	0.892	0.808
E9Q4P1	WD repeat and FYVE domain-containing protein 1 OS=Mus musculus OX=10090 GN=Wdfy1	Wdfy1	46.217	4.9536	3.9	1	1	1	0	0		0	0
E9Q4Z2	Acetyl-CoA carboxylase 2 OS=Mus musculus OX=10090 GN=Acacb	Acacb	275.75	64.284	11.4	24	31	18	1.364	1.203	1.105	1.101	0.977	0.918
E9Q555	E3 ubiquitin-protein ligase RNF213 OS=Mus musculus OX=10090 GN=Rnf213	Rnf213	584.78	264.71	8.2	40	43	40	0.936	0.933	0.866	0.991	0.819	0.844
E9Q557	Desmoplakin OS=Mus musculus OX=10090 GN=Dsp	Dsp	332.91	293.77	17.9	52	62	52	1.093	1.035	0.999	1.008	0.877	0.874
E9Q5C9	Nucleolar and coiled-body phosphoprotein 1 OS=Mus musculus OX=10090 GN=Nolc1	Nolc1	73.697	37.906	16.2	12	16	12	0.993	1.003	0.919	1.037	0.853	0.936
E9Q5K9	YTH domain-containing protein 1 OS=Mus musculus OX=10090 GN=Ythdc1	Ythdc1	85.648	3.22	2.7	2	2	2	0	0	0.97	0	0	1.091
E9Q634	Unconventional myosin-Ie OS=Mus musculus OX=10090 GN=Myo1e	Myo1e	126.82	63.242	13.1	14	16	11	1.018	1.057	0.942	1.091	1.06	0.967
E9Q6J5	Biorientation of chromosomes in cell division protein 1-like 1 OS=Mus musculus OX=10090 GN=Bod1l	Bod1l	327.45	1.7884	0.3	1	1	1	1.049	0.849		0.672	0.652
E9Q735	Ubiquitin conjugation factor E4 A OS=Mus musculus OX=10090 GN=Ube4a	Ube4a	118.2	76.604	9	8	10	8	0.951	1.012	1.173	1.127	1.053	1.015
E9Q7G0	Nuclear mitotic apparatus protein 1 OS=Mus musculus OX=10090 GN=Numa1	Numa1	235.63	170.17	21.1	41	50	41	0.955	0.935	0.87	0.983	0.875	0.931
E9Q8D0	DnaJ homolog subfamily C member 21 OS=Mus musculus OX=10090 GN=Dnajc21	Dnajc21	61.734	3.9748	3.8	2	2	2	#N/A	0		#N/A	0
E9QAM5	Helicase with zinc finger domain 2 OS=Mus musculus OX=10090 GN=Helz2	Helz2	331.56	50.722	5.5	13	14	13	1.011	0.952	0.862	0.95	0.992	0.907
F6ZDS4	Nucleoprotein TPR OS=Mus musculus OX=10090 GN=Tpr	Tpr	273.99	323.31	21	48	60	48	0.896	0.943	0.907	1.008	0.959	1.03
F8VPU2	FERM, ARHGEF and pleckstrin domain-containing protein 1 OS=Mus musculus OX=10090 GN=Farp1	Farp1	118.87	31.542	10	10	10	10	0.958	0.797	0.851	0.942	0.948	1.024
F8VQB6	Unconventional myosin-X OS=Mus musculus OX=10090 GN=Myo10	Myo10	237.32	2.1779	0.9	2	2	2	#N/A	#N/A	1.208	#N/A	#N/A	1.421
G3X982	Aldehyde oxidase 3 OS=Mus musculus OX=10090 GN=Aox3	Aox3	146.9	323.31	26.2	33	74	30	1.051	1.114	1.371	1.388	1.42	1.621
G3X9K3	Brefeldin A-inhibited guanine nucleotide-exchange protein 1 OS=Mus musculus OX=10090 GN=Arfgef1	Arfgef1	208.5	76.019	10.1	19	21	14	1.176	1.1	1.138	1.008	1.004	0.95
G5E829	Plasma membrane calcium-transporting ATPase 1 OS=Mus musculus OX=10090 GN=Atp2b1	Atp2b1	134.75	47.029	12	13	15	10	0.848	0.908	0.921	0.947	0.804	0.882
G5E870	E3 ubiquitin-protein ligase TRIP12 OS=Mus musculus OX=10090 GN=Trip12	Trip12	224.13	35.855	3.3	5	5	5	0.936	1.007	1.005	0.86	0.966	0.843
G5E8K5	Ankyrin-3 OS=Mus musculus OX=10090 GN=Ank3	Ank3	214.06	151.52	4.1	8	9	7	0.879	0.999	0.904	0.84	0.907	0.734
O08529	Calpain-2 catalytic subunit OS=Mus musculus OX=10090 GN=Capn2	Capn2	79.871	131.19	16.3	11	15	11	1.116	0.954	1.153	0.971	0.951	0.894
O08539	Myc box-dependent-interacting protein 1 OS=Mus musculus OX=10090 GN=Bin1	Bin1	64.469	87.263	18.5	11	11	9	0.929	0.916	0.924	0.988	1.003	0.956
O08547	Vesicle-trafficking protein SEC22b OS=Mus musculus OX=10090 GN=Sec22b	Sec22b	24.74	267.18	41.9	9	19	9	1.058	1.077	0.969	0.831	0.791	0.915
O08553	Dihydropyrimidinase-related protein 2 OS=Mus musculus OX=10090 GN=Dpysl2	Dpysl2	62.277	207.36	22.7	10	20	8	0.977	0.951	0.951	0.991	1.027	0.966
O08573	Galectin-9 OS=Mus musculus OX=10090 GN=Lgals9	Lgals9	40.035	293.05	15.3	5	13	5	0.754	0.828	0.919	1.043	0.84	1.085
O08579	Emerin OS=Mus musculus OX=10090 GN=Emd	Emd	29.435	17.615	4.6	1	1	1	0	0		0	0
O08582	GTP-binding protein 1 OS=Mus musculus OX=10090 GN=Gtpbp1	Gtpbp1	72.3	12.167	8.2	5	5	5	0.99	1.209	1.134	0.971	1.076	1.455
O08583	THO complex subunit 4 OS=Mus musculus OX=10090 GN=Alyref	Alyref	26.94	108.44	37.3	8	12	8	0.864	0.891	1.015	0.87	0.899	1.038
O08585	Clathrin light chain A OS=Mus musculus OX=10090 GN=Clta	Clta	25.604	36.835	23.4	7	10	7	0.939	0.917	0.96	0.98	0.93	0.863
O08586	Phosphatidylinositol 3,4,5-trisphosphate 3-phosphatase and dual-specificity protein phosphatase PTEN OS=Mus musculus OX=10090 GN=Pten	Pten	47.152	4.5707	5	2	2	2	#N/A	1.002	1.066	#N/A	1.078	1.069
O08599	Syntaxin-binding protein 1 OS=Mus musculus OX=10090 GN=Stxbp1	Stxbp1	67.568	16.311	5.9	3	4	3	0.906	0.921	0.953	0.97	1.164	0.934
O08600	Endonuclease G, mitochondrial OS=Mus musculus OX=10090 GN=Endog	Endog	32.19	73.468	31	8	11	8	0.916	0.979	0.93	1.001	1.054	1.084
O08601	Microsomal triglyceride transfer protein large subunit OS=Mus musculus OX=10090 GN=Mttp	Mttp	99.098	323.31	35.8	33	92	33	1.047	0.999	1.007	0.928	0.952	0.902
O08638	Myosin-11 OS=Mus musculus OX=10090 GN=Myh11	Myh11	227.03	121.13	15.2	28	50	13	0.804	1.143	1.034	0.925	1.062	0.926
O08663	Methionine aminopeptidase 2 OS=Mus musculus OX=10090 GN=Metap2	Metap2	52.921	63.398	12.3	5	7	5	0.966	0.919	1.016	0.983	0.92	0.873
O08677	Kininogen-1 OS=Mus musculus OX=10090 GN=Kng1	Kng1	73.101	36.133	10	8	14	8	0.838	0.759	0.769	0.766	0.758	0.784
O08692	Neutrophilic granule protein OS=Mus musculus OX=10090 GN=Ngp	Ngp	19.331	41.643	19.8	3	3	3	0.649	0.517	0.637	0.366	0.406	0.281
O08705	Sodium/bile acid cotransporter OS=Mus musculus OX=10090 GN=Slc10a1	Slc10a1	39.413	60.73	6.6	3	5	3	1.19	1.334	0.954	1.062	0.892	1.212
O08709	Peroxiredoxin-6 OS=Mus musculus OX=10090 GN=Prdx6	Prdx6	24.87	290.11	72.8	15	53	15	1.183	1.117	1.188	1.162	1.201	1.206
O08715	A-kinase anchor protein 1, mitochondrial OS=Mus musculus OX=10090 GN=Akap1	Akap1	92.194	146.1	11.8	7	8	7	1.149	0.975	0.976	0.951	0.966	0.897
O08734	Bcl-2 homologous antagonist/killer OS=Mus musculus OX=10090 GN=Bak1	Bak1	23.294	4.3471	10	2	2	2	0.909	0.892	0.917	0.949	1.165	0.794
O08738	Caspase-6 OS=Mus musculus OX=10090 GN=Casp6	Casp6	31.595	25.479	20.3	6	7	6	1.103	1.099	1.109	0.93	1.038	1.139
O08749	Dihydrolipoyl dehydrogenase, mitochondrial OS=Mus musculus OX=10090 GN=Dld	Dld	54.272	123.75	23.6	12	34	12	1.017	0.999	1.152	1	0.967	1.085
O08756	3-hydroxyacyl-CoA dehydrogenase type-2 OS=Mus musculus OX=10090 GN=Hsd17b10	Hsd17b10	27.418	131.52	33	7	22	7	1.301	1.192	1.049	0.974	0.929	1.032
O08759	Ubiquitin-protein ligase E3A OS=Mus musculus OX=10090 GN=Ube3a	Ube3a	99.818	58.271	15.4	12	14	12	1.004	1.037	0.964	0.971	0.885	1.073
O08784	Treacle protein OS=Mus musculus OX=10090 GN=Tcof1	Tcof1	135	11.386	3.9	5	5	5	1.095	1.005	0.783	0.746	0.844	0.774
O08788	Dynactin subunit 1 OS=Mus musculus OX=10090 GN=Dctn1	Dctn1	141.67	223.13	14.8	13	16	13	1.002	1.019	1.098	0.961	0.934	0.895
O08795	Glucosidase 2 subunit beta OS=Mus musculus OX=10090 GN=Prkcsh	Prkcsh	58.792	156.95	20.3	12	24	12	0.8	0.897	0.846	0.911	0.915	0.857
O08800	Serpin B8 OS=Mus musculus OX=10090 GN=Serpinb8	Serpinb8	42.15	26.237	7.5	3	4	3	1.277	1.233	1.167	0.826	0.855	0.722
O08807	Peroxiredoxin-4 OS=Mus musculus OX=10090 GN=Prdx4	Prdx4	31.052	63.27	23	6	22	5	0.7	0.864	0.998	0.901	0.891	0.87
O08808	Protein diaphanous homolog 1 OS=Mus musculus OX=10090 GN=Diaph1	Diaph1	139.34	60.931	15.4	22	26	22	1.004	0.977	0.963	0.948	0.939	0.857
O08810	116 kDa U5 small nuclear ribonucleoprotein component OS=Mus musculus OX=10090 GN=Eftud2	Eftud2	109.36	68.528	14.8	14	17	13	0.921	0.936	0.905	1.075	0.969	1.001
O08811	General transcription and DNA repair factor IIH helicase subunit XPD OS=Mus musculus OX=10090 GN=Ercc2	Ercc2	86.841	2.2712	2.2	2	2	2	0.916	#N/A		0.95	#N/A
O08914	Fatty-acid amide hydrolase 1 OS=Mus musculus OX=10090 GN=Faah	Faah	63.221	218.12	17.1	7	13	7	1.091	1.053	1.038	1.053	1.11	1.035
O08915	AH receptor-interacting protein OS=Mus musculus OX=10090 GN=Aip	Aip	37.605	37.664	13.3	3	5	3	0.974	0.984	1.055	1.058	0.933	1.018
O08917	Flotillin-1 OS=Mus musculus OX=10090 GN=Flot1	Flot1	47.513	70.653	33.9	12	18	12	0.903	1.004	0.952	0.955	0.936	1.024
O08919	Numb-like protein OS=Mus musculus OX=10090 GN=Numbl	Numbl	64.13	2.9618	1.7	1	1	1	#N/A	#N/A		#N/A	#N/A
O08966	Solute carrier family 22 member 1 OS=Mus musculus OX=10090 GN=Slc22a1	Slc22a1	61.52	68.678	6.5	4	5	4	1.237	1.084	1.188	1.249	1.043	1.109
O08997	Copper transport protein ATOX1 OS=Mus musculus OX=10090 GN=Atox1	Atox1	7.3384	18.49	30.9	2	4	2	1.292	1.156	1.042	0.813	0.971	0.802
O09005	Sphingolipid delta(4)-desaturase DES1 OS=Mus musculus OX=10090 GN=Degs1	Degs1	38.241	8.5568	4.6	1	1	1	0.953	0.974		0.861	0.756
O09012	Peroxisomal targeting signal 1 receptor OS=Mus musculus OX=10090 GN=Pex5	Pex5	70.755	159.97	20.5	11	13	11	1.07	1.087	1.124	0.992	1.106	1.087
O09044	Synaptosomal-associated protein 23 OS=Mus musculus OX=10090 GN=Snap23	Snap23	23.261	125.29	36.7	5	8	5	1.087	1.014	0.974	1.018	0.844	0.929
O09047	C3a anaphylatoxin chemotactic receptor OS=Mus musculus OX=10090 GN=C3ar1	C3ar1	53.575	-2	2.5	1	1	1	#N/A	#N/A	1.22	#N/A	#N/A	1.141
O09061	Proteasome subunit beta type-1 OS=Mus musculus OX=10090 GN=Psmb1	Psmb1	26.372	141.27	36.7	9	18	9	1.039	1.061	0.997	0.99	1.08	1.053
O09106	Histone deacetylase 1 OS=Mus musculus OX=10090 GN=Hdac1	Hdac1	55.074	70.938	15.4	7	8	5	0.895	0.882	0.772	0.892	0.948	0.853
O09110	Dual specificity mitogen-activated protein kinase kinase 3 OS=Mus musculus OX=10090 GN=Map2k3	Map2k3	39.296	2.8023	9.5	3	3	3	0	0	1.09	0	0	0.891
O09111	NADH dehydrogenase [ubiquinone] 1 beta subcomplex subunit 11, mitochondrial OS=Mus musculus OX=10090 GN=Ndufb11	Ndufb11	17.444	47.137	48.3	5	6	5	1.152	1.046	1.007	1.038	0.904	0.987
O09131	Glutathione S-transferase omega-1 OS=Mus musculus OX=10090 GN=Gsto1	Gsto1	27.497	66.091	44.2	14	31	14	1.082	1.086	1.026	1.031	1.068	0.929
O09158	Cytochrome P450 3A25 OS=Mus musculus OX=10090 GN=Cyp3a25	Cyp3a25	58.121	29.323	15.5	8	9	7	0.89	0.765	0.975	1.144	1.446	1.156
O09159	Lysosomal alpha-mannosidase OS=Mus musculus OX=10090 GN=Man2b1	Man2b1	114.65	141.89	14	11	18	11	0.882	0.904	0.926	1.147	1.187	1.202
O09164	Extracellular superoxide dismutase [Cu-Zn] OS=Mus musculus OX=10090 GN=Sod3	Sod3	27.392	4.1567	11.2	2	2	2	1.334	0.995		1.25	1.057
O09167	60S ribosomal protein L21 OS=Mus musculus OX=10090 GN=Rpl21	Rpl21	18.562	39.871	35.6	8	14	8	0.892	0.976	0.884	0.95	1.015	0.944
O09172	Glutamate--cysteine ligase regulatory subunit OS=Mus musculus OX=10090 GN=Gclm	Gclm	30.534	134.32	29.6	8	16	8	1.039	1.081	1.028	1.052	1.061	1.025
O09173	Homogentisate 1,2-dioxygenase OS=Mus musculus OX=10090 GN=Hgd	Hgd	49.959	323.31	37.1	12	46	12	1.002	1.208	1.224	1.113	1.263	1.144
O09174	Alpha-methylacyl-CoA racemase OS=Mus musculus OX=10090 GN=Amacr	Amacr	41.704	323.31	44.9	15	34	15	0.878	0.974	1.039	0.966	0.941	0.892
O35071	Kinesin-like protein KIF1C OS=Mus musculus OX=10090 GN=Kif1c	Kif1c	122.43	6.0125	5.2	5	8	1	0	1.099	1.02	0	0.935	0.86
O35075	Down syndrome critical region protein 3 homolog OS=Mus musculus OX=10090 GN=Dscr3	Dscr3	32.97	9.2117	10.4	2	4	2	1.017	0.758	0.85	1.197	1.105	1.001
O35099	Mitogen-activated protein kinase kinase kinase 5 OS=Mus musculus OX=10090 GN=Map3k5	Map3k5	154.51	6.4787	3.2	4	5	3	1.011	1.149		0.902	0.976
O35114	Lysosome membrane protein 2 OS=Mus musculus OX=10090 GN=Scarb2	Scarb2	54.043	23.199	12.6	6	9	6	0.837	0.873	0.943	0.974	1.117	1.017
O35129	Prohibitin-2 OS=Mus musculus OX=10090 GN=Phb2	Phb2	33.296	309.97	53.2	18	50	18	1.015	0.945	0.999	1.037	1.062	1.045
O35130	Ribosomal RNA small subunit methyltransferase NEP1 OS=Mus musculus OX=10090 GN=Emg1	Emg1	26.974	4.5654	8.2	1	1	1	0	#N/A	0.501	0	#N/A	0.985
O35143	ATPase inhibitor, mitochondrial OS=Mus musculus OX=10090 GN=Atpif1	Atpif1	12.159	3.996	8.5	2	2	2	#N/A	#N/A	0.818	#N/A	#N/A	0.611
O35166	Golgi SNAP receptor complex member 2 OS=Mus musculus OX=10090 GN=Gosr2	Gosr2	24.725	11.197	9.9	2	3	2	1.14	0	0.98	0.831	0	0.996
O35215	D-dopachrome decarboxylase OS=Mus musculus OX=10090 GN=Ddt	Ddt	13.077	210.78	89.8	9	30	9	1.255	1.271	1.32	1.283	1.369	0.934
O35216	Histone H3-like centromeric protein A OS=Mus musculus OX=10090 GN=Cenpa	Cenpa	15.509	1.7611	8.2	1	1	1	#N/A	#N/A		#N/A	#N/A
O35218	Cleavage and polyadenylation specificity factor subunit 2 OS=Mus musculus OX=10090 GN=Cpsf2	Cpsf2	88.382	7.9283	6.1	4	4	4	0.937	0.896	0.889	0.971	0.977	1.013
O35226	26S proteasome non-ATPase regulatory subunit 4 OS=Mus musculus OX=10090 GN=Psmd4	Psmd4	40.703	120.92	24.5	7	13	7	1.145	1.013	1.071	1.018	0.941	0.975
O35239	Tyrosine-protein phosphatase non-receptor type 9 OS=Mus musculus OX=10090 GN=Ptpn9	Ptpn9	67.969	5.0795	3.7	2	2	2	1.047	0.977		1.022	0.858
O35250	Exocyst complex component 7 OS=Mus musculus OX=10090 GN=Exoc7	Exoc7	79.959	27.073	12.6	9	11	9	0.954	1.082	1.091	0.937	0.965	0.975
O35286	Pre-mRNA-splicing factor ATP-dependent RNA helicase DHX15 OS=Mus musculus OX=10090 GN=Dhx15	Dhx15	91.006	151.46	22.3	16	23	15	0.98	0.942	0.918	1.017	0.969	1.03
O35295	Transcriptional activator protein Pur-beta OS=Mus musculus OX=10090 GN=Purb	Purb	33.901	70.308	34.3	8	11	8	1.039	1.05	0.933	1.006	0.93	0.965
O35309	N-myc-interactor OS=Mus musculus OX=10090 GN=Nmi	Nmi	35.235	104.4	23.6	6	9	6	0.958	0.968	0.98	1.002	0.924	0.947
O35326	Serine/arginine-rich splicing factor 5 OS=Mus musculus OX=10090 GN=Srsf5	Srsf5	30.891	23.66	20.8	5	6	4	0.957	0.938	0.853	1.014	1.032	0.985
O35343	Importin subunit alpha-3 OS=Mus musculus OX=10090 GN=Kpna4	Kpna4	57.922	26.44	10.9	5	7	2	0.97	0		0.836	0
O35344	Importin subunit alpha-4 OS=Mus musculus OX=10090 GN=Kpna3	Kpna3	57.772	44.968	12.9	6	11	3	1.036	1.101	1.059	1.032	0.98	1.144
O35350	Calpain-1 catalytic subunit OS=Mus musculus OX=10090 GN=Capn1	Capn1	82.105	194.72	21.9	13	17	13	1.17	1.002	1.157	0.921	0.955	0.945
O35381	Acidic leucine-rich nuclear phosphoprotein 32 family member A OS=Mus musculus OX=10090 GN=Anp32a	Anp32a	28.537	116.42	31.6	10	29	7	0.983	1.015	0.971	1.041	1.073	1.071
O35382	Exocyst complex component 4 OS=Mus musculus OX=10090 GN=Exoc4	Exoc4	110.54	93.207	11.7	10	12	10	0.979	0.921	1.045	1.008	0.917	0.897
O35386	Phytanoyl-CoA dioxygenase, peroxisomal OS=Mus musculus OX=10090 GN=Phyh	Phyh	38.607	121.43	39.3	14	35	14	1.011	1.117	0.955	1.219	1.223	1.181
O35387	HCLS1-associated protein X-1 OS=Mus musculus OX=10090 GN=Hax1	Hax1	31.654	9.6969	10	3	4	3	0.862	0.897	1.132	1.073	0.963	0.955
O35405	Phospholipase D3 OS=Mus musculus OX=10090 GN=Pld3	Pld3	54.388	20.938	8.2	4	4	4	0.66	#N/A	0.839	0.809	#N/A	1.107
O35423	Serine--pyruvate aminotransferase, mitochondrial OS=Mus musculus OX=10090 GN=Agxt	Agxt	45.912	143.76	29.5	12	37	12	0.679	1.084	0.909	0.839	0.892	0.849
O35435	Dihydroorotate dehydrogenase (quinone), mitochondrial OS=Mus musculus OX=10090 GN=Dhodh	Dhodh	42.699	28.738	15.2	5	5	5	0.862	0.941	0.882	1.14	1.06	1.133
O35448	Lysosomal thioesterase PPT2 OS=Mus musculus OX=10090 GN=Ppt2	Ppt2	34.366	2.2151	3	1	1	1	0.996	#N/A	0.888	0.953	#N/A	0.96
O35453	Serine protease hepsin OS=Mus musculus OX=10090 GN=Hpn	Hpn	46.821	46.596	7.3	3	4	3	1.174	1.054	0.989	0.828	0.991	1.104
O35459	Delta(3,5)-Delta(2,4)-dienoyl-CoA isomerase, mitochondrial OS=Mus musculus OX=10090 GN=Ech1	Ech1	36.118	129.09	33.9	10	18	10	0.854	0.889	0.902	1.128	0.743	0.932
O35465	Peptidyl-prolyl cis-trans isomerase FKBP8 OS=Mus musculus OX=10090 GN=Fkbp8	Fkbp8	43.528	226.39	15.2	5	7	5	1.205	1.085	1.095	0.819	1.049	1.047
O35488	Very long-chain acyl-CoA synthetase OS=Mus musculus OX=10090 GN=Slc27a2	Slc27a2	70.422	323.31	33.1	22	69	22	1.201	1.121	1.092	0.974	0.957	0.915
O35490	Betaine--homocysteine S-methyltransferase 1 OS=Mus musculus OX=10090 GN=Bhmt	Bhmt	45.02	323.31	64.1	25	140	23	1.22	1.223	1.078	0.94	0.94	0.911
O35551	Rab GTPase-binding effector protein 1 OS=Mus musculus OX=10090 GN=Rabep1	Rabep1	99.523	17.518	5.2	4	4	4	1.033	0.94	1.01	1.052	1.062	0.983
O35566	CD151 antigen OS=Mus musculus OX=10090 GN=Cd151	Cd151	28.246	2.9567	4	1	1	1	0	1.06	1.154	0	1.019	1.111
O35593	26S proteasome non-ATPase regulatory subunit 14 OS=Mus musculus OX=10090 GN=Psmd14	Psmd14	34.577	26.565	20.6	8	9	8	1.05	1.11	1.106	0.982	1.041	1.052
O35601	FYN-binding protein 1 OS=Mus musculus OX=10090 GN=Fyb1	Fyb1	90.054	1.8921	1	1	1	1	#N/A	#N/A		#N/A	#N/A
O35604	NPC intracellular cholesterol transporter 1 OS=Mus musculus OX=10090 GN=Npc1	Npc1	142.88	20.274	3.3	4	5	4	0.91	0.905	0.959	1.272	1.123	1.059
O35609	Secretory carrier-associated membrane protein 3 OS=Mus musculus OX=10090 GN=Scamp3	Scamp3	38.458	44.764	22.6	6	9	6	0.926	1.017	0.831	0.784	0.906	0.861
O35615	Zinc finger protein ZFPM1 OS=Mus musculus OX=10090 GN=Zfpm1	Zfpm1	105.98	1.7371	1.3	1	1	1	0	0		0	0
O35623	BET1 homolog OS=Mus musculus OX=10090 GN=Bet1	Bet1	13.274	2.3085	9.3	1	1	1	0	#N/A	0.911	0	#N/A	1.027
O35632	Hyaluronidase-2 OS=Mus musculus OX=10090 GN=Hyal2	Hyal2	53.617	49.144	9.9	3	4	3	#N/A	0.885	1.017	#N/A	0.969	1.004
O35638	Cohesin subunit SA-2 OS=Mus musculus OX=10090 GN=Stag2	Stag2	141.28	6.3099	5.1	7	9	3	0.948	0		1.004	0
O35639	Annexin A3 OS=Mus musculus OX=10090 GN=Anxa3	Anxa3	36.384	148.87	39.3	12	16	12	0.943	0.978	0.938	0.949	0.934	0.869
O35643	AP-1 complex subunit beta-1 OS=Mus musculus OX=10090 GN=Ap1b1	Ap1b1	103.93	323.31	24.1	22	39	12	0.943	0.962	0.994	1.044	0.971	0.989
O35658	Complement component 1 Q subcomponent-binding protein, mitochondrial OS=Mus musculus OX=10090 GN=C1qbp	C1qbp	31.013	146.99	15.1	4	10	4	0.989	0.992	0.963	1.14	1.047	1.166
O35660	Glutathione S-transferase Mu 6 OS=Mus musculus OX=10090 GN=Gstm6	Gstm6	25.621	159.13	41.7	9	27	6	0.994	0.913	1.15	1.038	1.53	1.056
O35678	Monoglyceride lipase OS=Mus musculus OX=10090 GN=Mgll	Mgll	33.387	23.224	26.1	6	10	6	1.125	0.942	1.364	0.955	0.938	0.876
O35682	Myeloid-associated differentiation marker OS=Mus musculus OX=10090 GN=Myadm	Myadm	35.284	116.93	5.3	1	3	1	0.849	0.92	0.68	0.73	0.609	0.433
O35683	NADH dehydrogenase [ubiquinone] 1 alpha subcomplex subunit 1 OS=Mus musculus OX=10090 GN=Ndufa1	Ndufa1	8.1384	8.987	14.3	1	1	1	0.919	1.151	1.307	1.232	1.335	1.292
O35685	Nuclear migration protein nudC OS=Mus musculus OX=10090 GN=Nudc	Nudc	38.358	120.92	38	14	26	14	0.985	0.987	0.984	1.018	0.925	0.919
O35691	Pinin OS=Mus musculus OX=10090 GN=Pnn	Pnn	82.435	29.542	11.7	9	12	9	1.018	0.939	0.879	0.862	0.961	0.907
O35704	Serine palmitoyltransferase 1 OS=Mus musculus OX=10090 GN=Sptlc1	Sptlc1	52.534	1.9734	1.7	1	1	1	0	#N/A		0	#N/A
O35711	Liprin-beta-2 OS=Mus musculus OX=10090 GN=Ppfibp2	Ppfibp2	98.752	38.667	13.3	10	13	9	0.916	1.012	0.945	0.988	0.997	0.921
O35728	Cytochrome P450 4A14 OS=Mus musculus OX=10090 GN=Cyp4a14	Cyp4a14	58.719	73.604	23.5	12	31	8	1.882	1.142	0.847	0.791	0.411	0.672
O35737	Heterogeneous nuclear ribonucleoprotein H OS=Mus musculus OX=10090 GN=Hnrnph1	Hnrnph1	49.199	117.85	23.8	8	25	2	0.949	0.885	0.781	0.882	0.911	0.901
O35744	Chitinase-like protein 3 OS=Mus musculus OX=10090 GN=Chil3	Chil3	44.458	38.566	14.8	6	10	6	0.66	0.727	0.847	0.963	0.614	0.614
O35841	Apoptosis inhibitor 5 OS=Mus musculus OX=10090 GN=Api5	Api5	56.784	94.73	19.2	10	19	10	0.953	0.973	0.939	0.968	0.951	0.992
O35857	Mitochondrial import inner membrane translocase subunit TIM44 OS=Mus musculus OX=10090 GN=Timm44	Timm44	51.091	156.13	32.1	15	24	15	0.989	0.952	0.918	0.958	1.004	1.06
O35864	COP9 signalosome complex subunit 5 OS=Mus musculus OX=10090 GN=Cops5	Cops5	37.548	95.136	37.4	9	11	9	1.003	1.006	1.078	0.998	1.131	1.023
O35874	Neutral amino acid transporter A OS=Mus musculus OX=10090 GN=Slc1a4	Slc1a4	56.061	3.5822	1.9	1	1	1	0	0	0.774	0	0	0.551
O35887	Calumenin OS=Mus musculus OX=10090 GN=Calu	Calu	37.063	314.11	53.3	15	33	15	0.57	0.746	0.638	0.717	0.797	0.718
O35900	U6 snRNA-associated Sm-like protein LSm2 OS=Mus musculus OX=10090 GN=Lsm2	Lsm2	10.834	35.165	38.9	3	4	3	0.865	1.084	0.906	1.2	1.015	0.985
O35943	Frataxin, mitochondrial OS=Mus musculus OX=10090 GN=Fxn	Fxn	22.924	43.209	20.3	4	6	4	1.014	0.975	0.958	1.08	1.138	1.03
O35945	Aldehyde dehydrogenase, cytosolic 1 OS=Mus musculus OX=10090 GN=Aldh1a7	Aldh1a7	54.587	230.11	47.7	23	81	10	1.4	1.271	1.41	1.078	0.98	0.974
O35955	Proteasome subunit beta type-10 OS=Mus musculus OX=10090 GN=Psmb10	Psmb10	29.063	41.209	18.7	4	5	4	0.839	0.726	1.125	0.949	1.011	1.083
O35963	Ras-related protein Rab-33B OS=Mus musculus OX=10090 GN=Rab33b	Rab33b	25.766	7.3659	11.4	2	2	2	#N/A	#N/A	0.889	#N/A	#N/A	1.002
O35969	Guanidinoacetate N-methyltransferase OS=Mus musculus OX=10090 GN=Gamt	Gamt	26.336	63.996	23.3	3	4	3	0.937	1.058	1.215	0.859	1.206	1.093
O35972	39S ribosomal protein L23, mitochondrial OS=Mus musculus OX=10090 GN=Mrpl23	Mrpl23	17.121	30.823	19.2	2	2	2	0.879	0.978		1.017	1.101
O35988	Syndecan-4 OS=Mus musculus OX=10090 GN=Sdc4	Sdc4	21.482	13.228	18.7	3	4	3	0.918	0.919	0.883	0.925	0.804	0.965
O54692	Centromere/kinetochore protein zw10 homolog OS=Mus musculus OX=10090 GN=Zw10	Zw10	88.062	11.306	4.7	3	4	3	1.016	1.073	1.395	0.984	0.957	1.133
O54724	Caveolae-associated protein 1 OS=Mus musculus OX=10090 GN=Cavin1	Cavin1	43.953	64.651	13	4	6	4	1.101	0.976		0.911	1.118
O54734	Dolichyl-diphosphooligosaccharide--protein glycosyltransferase 48 kDa subunit OS=Mus musculus OX=10090 GN=Ddost	Ddost	49.027	148.74	26.3	11	22	11	0.874	0.936	0.953	0.966	1.085	0.926
O54749	Cytochrome P450 2J5 OS=Mus musculus OX=10090 GN=Cyp2j5	Cyp2j5	57.783	159.29	29.1	13	23	10	1.112	1.212	1.083	1.19	1.177	1.106
O54750	Cytochrome P450 2J6 OS=Mus musculus OX=10090 GN=Cyp2j6	Cyp2j6	57.791	-2	8.2	4	6	1	1.043	1.247		0.831	0.744
O54754	Aldehyde oxidase 1 OS=Mus musculus OX=10090 GN=Aox1	Aox1	146.68	92.429	14.7	19	32	17	1.263	1.242	1.363	1.114	1.101	1.074
O54774	AP-3 complex subunit delta-1 OS=Mus musculus OX=10090 GN=Ap3d1	Ap3d1	135.08	126.52	10.9	12	15	12	0.926	1.064	0.968	0.911	0.956	0.874
O54782	Epididymis-specific alpha-mannosidase OS=Mus musculus OX=10090 GN=Man2b2	Man2b2	115.61	24.426	6.8	6	7	6	0.844	0.954	0.837	1.091	0.913	0.98
O54804	Choline kinase alpha OS=Mus musculus OX=10090 GN=Chka	Chka	51.984	5.1148	5.5	3	3	3	0.779	#N/A	0.955	0.806	#N/A	0.693
O54818	Tumor protein D53 OS=Mus musculus OX=10090 GN=Tpd52l1	Tpd52l1	22.515	3.428	6.9	1	1	1	1.049	#N/A		1.128	#N/A
O54825	Bystin OS=Mus musculus OX=10090 GN=Bysl	Bysl	49.783	4.0878	2.1	1	1	1	0	0		0	0
O54833	Casein kinase II subunit alpha' OS=Mus musculus OX=10090 GN=Csnk2a2	Csnk2a2	41.215	14.373	15.7	5	6	5	1.006	0.997	1.095	1.065	1.022	1.245
O54865	Guanylate cyclase soluble subunit beta-1 OS=Mus musculus OX=10090 GN=Gucy1b1	Gucy1b1	70.597	3.8259	3.2	2	2	2	0.948	0.969		1.133	1.023
O54879	High mobility group protein B3 OS=Mus musculus OX=10090 GN=Hmgb3	Hmgb3	23.01	19.9	13	2	3	2	0.959	1.011	0.978	0.877	0.94	1.048
O54890	Integrin beta-3 OS=Mus musculus OX=10090 GN=Itgb3	Itgb3	86.738	26.146	7.5	5	5	5	0.899	0.758		0.779	0.779
O54916	RalBP1-associated Eps domain-containing protein 1 OS=Mus musculus OX=10090 GN=Reps1	Reps1	86.518	18.426	6.4	5	6	5	1.011	0.938	0.999	1.016	0.613	0.984
O54941	SWI/SNF-related matrix-associated actin-dependent regulator of chromatin subfamily E member 1 OS=Mus musculus OX=10090 GN=Smarce1	Smarce1	46.638	37.058	9.5	3	4	3	1.015	0.886	0.971	0.964	0.862	1.079
O54946	DnaJ homolog subfamily B member 6 OS=Mus musculus OX=10090 GN=Dnajb6	Dnajb6	39.807	6.1575	11.2	4	4	3	1.123	1.033	1.026	1.06	1.041	1.039
O54950	5'-AMP-activated protein kinase subunit gamma-1 OS=Mus musculus OX=10090 GN=Prkag1	Prkag1	37.52	32.65	23.9	7	13	7	0.998	0.981	1.131	1.118	1.094	0.978
O54962	Barrier-to-autointegration factor OS=Mus musculus OX=10090 GN=Banf1	Banf1	10.102	7.5933	15.7	1	2	1	0.874	0.89	0.736	0.954	0.926	0.807
O54983	Ketimine reductase mu-crystallin OS=Mus musculus OX=10090 GN=Crym	Crym	33.523	3.471	3.2	1	1	1	0	0.937		0	1.212
O54984	ATPase Asna1 OS=Mus musculus OX=10090 GN=Asna1	Asna1	38.822	18.078	17.2	6	7	6	1.08	1.016	0.998	1.086	0.993	1.056
O54988	STE20-like serine/threonine-protein kinase OS=Mus musculus OX=10090 GN=Slk	Slk	141.46	15.826	6.1	7	7	7	1.03	0.974	1.046	1.012	0.966	1.139
O55003	BCL2/adenovirus E1B 19 kDa protein-interacting protein 3 OS=Mus musculus OX=10090 GN=Bnip3	Bnip3	20.978	21.239	16	3	4	3	1.612	1.371	0.772	0.978	0.89	1.095
O55013	Trafficking protein particle complex subunit 3 OS=Mus musculus OX=10090 GN=Trappc3	Trappc3	20.302	26.381	26.1	5	5	5	0.917	0.955	0.995	1.09	1.033	0.94
O55022	Membrane-associated progesterone receptor component 1 OS=Mus musculus OX=10090 GN=Pgrmc1	Pgrmc1	21.694	79.5	21.5	7	11	6	1.197	1.143	1.25	0.955	1.103	0.988
O55023	Inositol monophosphatase 1 OS=Mus musculus OX=10090 GN=Impa1	Impa1	30.436	105.69	30.7	8	10	8	0.848	0.885	1.098	0.991	1.003	1.042
O55026	Ectonucleoside triphosphate diphosphohydrolase 2 OS=Mus musculus OX=10090 GN=Entpd2	Entpd2	54.319	1.7974	3.6	2	2	2	#N/A	#N/A		#N/A	#N/A
O55029	Coatomer subunit beta' OS=Mus musculus OX=10090 GN=Copb2	Copb2	102.45	323.31	31.4	27	48	27	0.968	1.039	1.024	0.951	0.982	1.006
O55042	Alpha-synuclein OS=Mus musculus OX=10090 GN=Snca	Snca	14.485	3.3149	9.3	1	1	1	0	0		0	0
O55060	Thiopurine S-methyltransferase OS=Mus musculus OX=10090 GN=Tpmt	Tpmt	27.585	118.25	41.7	10	23	10	1.037	0.984	1.1	0.945	0.924	1.022
O55091	Protein IMPACT OS=Mus musculus OX=10090 GN=Impact	Impact	36.276	21.603	11	2	2	2	1.34	1.267	1.074	0.876	0.806	0.774
O55098	Serine/threonine-protein kinase 10 OS=Mus musculus OX=10090 GN=Stk10	Stk10	111.9	1.8734	0.8	1	1	1	0.947	#N/A		0.996	#N/A
O55101	Synaptogyrin-2 OS=Mus musculus OX=10090 GN=Syngr2	Syngr2	24.778	16.712	15.6	3	3	3	0	0	0.816	0	0	0.963
O55102	Biogenesis of lysosome-related organelles complex 1 subunit 1 OS=Mus musculus OX=10090 GN=Bloc1s1	Bloc1s1	14.281	7.0579	22.4	3	3	3	0.915	0.986	0.957	1.049	0.933	1.014
O55106	Striatin OS=Mus musculus OX=10090 GN=Strn	Strn	85.965	6.3406	3.5	3	3	3	1.018	1.002	0.924	0.952	1.072	0.973
O55111	Desmoglein-2 OS=Mus musculus OX=10090 GN=Dsg2	Dsg2	122.38	89.379	12.1	12	13	12	1.017	0.965	0.925	1.024	1.032	0.999
O55125	Protein NipSnap homolog 1 OS=Mus musculus OX=10090 GN=Nipsnap1	Nipsnap1	33.363	81.514	27.5	9	22	9	1.144	1.097	1.108	1.157	1.037	1.083
O55126	Protein NipSnap homolog 2 OS=Mus musculus OX=10090 GN=Nipsnap2	Nipsnap2	32.932	8.7921	14.2	4	5	4	0.861	0.925	0.983	0.956	1.02	0.89
O55128	Histone deacetylase complex subunit SAP18 OS=Mus musculus OX=10090 GN=Sap18	Sap18	17.595	59.297	40.5	7	9	7	0.957	0.879	0.922	0.926	0.875	0.944
O55131	Septin-7 OS=Mus musculus OX=10090 GN=Sept7	Sept7	50.549	77.487	19	8	13	7	0.98	0.895	0.937	0.961	0.918	0.98
O55135	Eukaryotic translation initiation factor 6 OS=Mus musculus OX=10090 GN=Eif6	Eif6	26.511	22.831	29	5	7	5	1.031	1.099	0.807	0.962	0.81	0.882
O55137	Acyl-coenzyme A thioesterase 1 OS=Mus musculus OX=10090 GN=Acot1	Acot1	46.135	41.102	30.1	12	16	2	1.597	1.168	1.096	1.01	0.968	1.117
O55142	60S ribosomal protein L35a OS=Mus musculus OX=10090 GN=Rpl35a	Rpl35a	12.554	24.772	52.7	8	23	8	0.904	0.968	0.9	1.05	0.95	0.939
O55143	Sarcoplasmic/endoplasmic reticulum calcium ATPase 2 OS=Mus musculus OX=10090 GN=Atp2a2	Atp2a2	114.86	323.31	25.1	29	46	29	0.888	0.985	0.886	0.903	0.846	0.87
O55201	Transcription elongation factor SPT5 OS=Mus musculus OX=10090 GN=Supt5h	Supt5h	120.66	23.245	9.1	10	12	10	0.899	0.878	0.931	1.057	1.012	0.943
O55222	Integrin-linked protein kinase OS=Mus musculus OX=10090 GN=Ilk	Ilk	51.373	51.037	26.5	12	17	12	1.018	1.031	0.887	0.979	0.997	1.029
O55229	Choline/ethanolamine kinase OS=Mus musculus OX=10090 GN=Chkb	Chkb	45.126	39.405	23.6	8	8	8	1.148	0.923	1.113	0.975	1.042	0.909
O55234	Proteasome subunit beta type-5 OS=Mus musculus OX=10090 GN=Psmb5	Psmb5	28.532	66.726	25	6	10	6	1.292	1.13	1.367	1.097	1.121	1.243
O55239	Nicotinamide N-methyltransferase OS=Mus musculus OX=10090 GN=Nnmt	Nnmt	29.597	19.742	15.2	4	6	4	0.694	1.268	1.03	0.869	1.122	1.033
O55240	11-cis retinol dehydrogenase OS=Mus musculus OX=10090 GN=Rdh5	Rdh5	34.826	19.626	7.9	2	2	2	0.593	0.843		0.665	0.743
O55242	Sigma non-opioid intracellular receptor 1 OS=Mus musculus OX=10090 GN=Sigmar1	Sigmar1	25.25	13.58	14.8	3	5	3	0.937	1.009	1.014	0.949	0.952	1.07
O70133	ATP-dependent RNA helicase A OS=Mus musculus OX=10090 GN=Dhx9	Dhx9	149.47	188.04	18	23	32	23	0.953	0.955	0.965	0.97	1.028	0.992
O70145	Neutrophil cytosol factor 2 OS=Mus musculus OX=10090 GN=Ncf2	Ncf2	59.485	2.3317	1.5	1	1	1	#N/A	#N/A		#N/A	#N/A
O70152	Dolichol-phosphate mannosyltransferase subunit 1 OS=Mus musculus OX=10090 GN=Dpm1	Dpm1	29.174	115.3	26.9	6	11	6	0.963	1.015	0.956	1.028	1.007	0.933
O70161	Phosphatidylinositol 4-phosphate 5-kinase type-1 gamma OS=Mus musculus OX=10090 GN=Pip5k1c	Pip5k1c	72.407	13.179	3.8	3	3	2	0.93	0.875		0.893	0.885
O70165	Ficolin-1 OS=Mus musculus OX=10090 GN=Fcn1	Fcn1	36.298	2.3327	2.7	1	1	1	1.032	0		0.948	0
O70194	Eukaryotic translation initiation factor 3 subunit D OS=Mus musculus OX=10090 GN=Eif3d	Eif3d	63.988	70.09	16.4	8	11	8	0.975	1.009	0.861	0.999	1	0.901
O70200	Allograft inflammatory factor 1 OS=Mus musculus OX=10090 GN=Aif1	Aif1	16.91	9.0742	17.7	3	3	3	0.79	0.888	0.691	0.938	0.935	0.594
O70228	Probable phospholipid-transporting ATPase IIA OS=Mus musculus OX=10090 GN=Atp9a	Atp9a	118.61	5.5924	3.2	3	4	1	0	1.025	1.003	0	0.917	0.75
O70251	Elongation factor 1-beta OS=Mus musculus OX=10090 GN=Eef1b	Eef1b	24.693	176.24	41.8	8	22	8	1.019	1.001	0.936	1.019	1.058	0.99
O70252	Heme oxygenase 2 OS=Mus musculus OX=10090 GN=Hmox2	Hmox2	35.738	236.46	31.7	9	16	9	0.884	0.886	0.955	0.978	1.028	0.993
O70303	Cell death activator CIDE-B OS=Mus musculus OX=10090 GN=Cideb	Cideb	24.8	11.256	17.4	4	6	4	1.295	1.157	1.008	0.804	0.908	0.924
O70305	Ataxin-2 OS=Mus musculus OX=10090 GN=Atxn2	Atxn2	136.48	30.507	4.8	6	7	6	1.097	0.9	1.032	0.959	0.7	0.952
O70310	Glycylpeptide N-tetradecanoyltransferase 1 OS=Mus musculus OX=10090 GN=Nmt1	Nmt1	56.888	162.63	23.8	10	20	9	1.112	1.063	0.911	0.841	0.873	0.901
O70311	Glycylpeptide N-tetradecanoyltransferase 2 OS=Mus musculus OX=10090 GN=Nmt2	Nmt2	60.484	3.0403	5.5	2	5	1	1.059	1.04		0.859	0.958
O70318	Band 4.1-like protein 2 OS=Mus musculus OX=10090 GN=Epb41l2	Epb41l2	109.94	146.22	15.8	13	17	11	0.963	0.889	0.885	1.09	0.913	0.933
O70324	Monocarboxylate transporter 8 OS=Mus musculus OX=10090 GN=Slc16a2	Slc16a2	60.024	3.3756	4.2	1	1	1	#N/A	1.102	1.008	#N/A	1.071	1.127
O70325	Phospholipid hydroperoxide glutathione peroxidase OS=Mus musculus OX=10090 GN=Gpx4	Gpx4	22.228	23.857	22.8	4	7	4	1.198	1.068	1.177	1.018	0.902	0.93
O70362	Phosphatidylinositol-glycan-specific phospholipase D OS=Mus musculus OX=10090 GN=Gpld1	Gpld1	93.254	25.586	9.8	8	11	8	0.888	0.86	0.922	0.913	1.06	1.207
O70370	Cathepsin S OS=Mus musculus OX=10090 GN=Ctss	Ctss	38.474	24.637	6.5	2	5	2	0.859	0.994	0.804	1.117	0.844	0.963
O70378	ER membrane protein complex subunit 8 OS=Mus musculus OX=10090 GN=Emc8	Emc8	23.348	48.484	29.5	6	8	6	1.077	1.012	0.98	1.076	1.003	0.892
O70400	PDZ and LIM domain protein 1 OS=Mus musculus OX=10090 GN=Pdlim1	Pdlim1	35.774	78.2	21.4	7	10	7	1.198	0.998	0.884	0.952	0.96	1.021
O70404	Vesicle-associated membrane protein 8 OS=Mus musculus OX=10090 GN=Vamp8	Vamp8	11.451	11.667	26.7	3	6	3	1.018	0.995	0.979	0.925	0.803	0.919
O70435	Proteasome subunit alpha type-3 OS=Mus musculus OX=10090 GN=Psma3	Psma3	28.405	185.78	42.7	12	27	12	1.067	1.026	1.093	1.048	1.078	1.058
O70439	Syntaxin-7 OS=Mus musculus OX=10090 GN=Stx7	Stx7	29.82	135.4	14.2	3	5	3	0	0.895	0.883	0	1.044	0.779
O70451	Monocarboxylate transporter 2 OS=Mus musculus OX=10090 GN=Slc16a7	Slc16a7	52.603	2.4542	1.9	1	1	1	#N/A	#N/A		#N/A	#N/A
O70456	14-3-3 protein sigma OS=Mus musculus OX=10090 GN=Sfn	Sfn	27.706	-2	13.3	4	12	1	0.921	0.983	0.977	0.969	1.007	0.922
O70475	UDP-glucose 6-dehydrogenase OS=Mus musculus OX=10090 GN=Ugdh	Ugdh	54.831	323.31	41.2	19	38	19	1.181	1.107	1.082	1.049	0.983	0.927
O70481	E3 ubiquitin-protein ligase UBR1 OS=Mus musculus OX=10090 GN=Ubr1	Ubr1	200.24	2.332	0.9	2	2	2	0	0		0	0
O70492	Sorting nexin-3 OS=Mus musculus OX=10090 GN=Snx3	Snx3	18.757	11.458	27.8	6	11	4	0.909	0.997	0.969	0.792	0.904	1.006
O70493	Sorting nexin-12 OS=Mus musculus OX=10090 GN=Snx12	Snx12	19.116	12.106	21.8	5	6	3	0.769	0.877	0.979	0.957	0.904	0.985
O70496	H(+)/Cl(-) exchange transporter 7 OS=Mus musculus OX=10090 GN=Clcn7	Clcn7	88.712	2.8286	2.2	2	2	2	#N/A	0.989		#N/A	0.862
O70503	Very-long-chain 3-oxoacyl-CoA reductase OS=Mus musculus OX=10090 GN=Hsd17b12	Hsd17b12	34.741	177.81	23.7	6	16	6	1.227	1.122	1.141	0.895	0.926	0.846
O70566	Protein diaphanous homolog 2 OS=Mus musculus OX=10090 GN=Diaph2	Diaph2	124.87	5.7368	2.8	3	3	3	0.918	0.925		0.949	1.106
O70570	Polymeric immunoglobulin receptor OS=Mus musculus OX=10090 GN=Pigr	Pigr	84.998	42.189	6	4	6	4	1.018	0.888	0.833	1.016	0.821	0.779
O70571	[Pyruvate dehydrogenase (acetyl-transferring)] kinase isozyme 4, mitochondrial OS=Mus musculus OX=10090 GN=Pdk4	Pdk4	46.596	5.9639	7	3	4	3	1.18	0.97		0.892	0.864
O70572	Sphingomyelin phosphodiesterase 2 OS=Mus musculus OX=10090 GN=Smpd2	Smpd2	47.466	14.258	11.2	5	7	5	1.089	0.924	1.057	1.059	1.073	0.954
O70579	Peroxisomal membrane protein PMP34 OS=Mus musculus OX=10090 GN=Slc25a17	Slc25a17	34.412	2.1963	2.9	1	1	1	0	#N/A		0	#N/A
O70585	Dystrobrevin beta OS=Mus musculus OX=10090 GN=Dtnb	Dtnb	74.398	8.1623	6.2	4	4	4	0.932	1.041	0.933	0.931	0.896	0.974
O70589	Peripheral plasma membrane protein CASK OS=Mus musculus OX=10090 GN=Cask	Cask	105.11	21.312	6.5	6	6	6	0.987	1.052	0.966	0.97	0.973	1.039
O70591	Prefoldin subunit 2 OS=Mus musculus OX=10090 GN=Pfdn2	Pfdn2	16.534	10.661	34.4	5	6	5	1.025	0.938	1.058	0.929	0.997	0.953
O88271	Craniofacial development protein 1 OS=Mus musculus OX=10090 GN=Cfdp1	Cfdp1	32.921	1.8128	3.4	1	1	1	0	1.026	0.864	0	0.848	1.049
O88322	Nidogen-2 OS=Mus musculus OX=10090 GN=Nid2	Nid2	153.91	39.043	3.9	5	7	5	1.092	0.833	0.983	0.915	0.874	1.009
O88342	WD repeat-containing protein 1 OS=Mus musculus OX=10090 GN=Wdr1	Wdr1	66.406	221.05	22.4	15	27	15	0.884	0.876	0.884	0.954	0.974	0.956
O88343	Electrogenic sodium bicarbonate cotransporter 1 OS=Mus musculus OX=10090 GN=Slc4a4	Slc4a4	121.48	32.974	6.1	6	6	6	1.206	1.186	1.074	1.016	0.868	0.868
O88351	Inhibitor of nuclear factor kappa-B kinase subunit beta OS=Mus musculus OX=10090 GN=Ikbkb	Ikbkb	86.689	18.399	9	6	7	6	1.102	0		1.014	0
O88384	Vesicle transport through interaction with t-SNAREs homolog 1B OS=Mus musculus OX=10090 GN=Vti1b	Vti1b	26.713	24.94	24.6	5	6	5	1.099	0	1.018	0.845	0	0.972
O88428	Bifunctional 3'-phosphoadenosine 5'-phosphosulfate synthase 2 OS=Mus musculus OX=10090 GN=Papss2	Papss2	70.35	201.7	29.5	17	33	15	0.88	0.994	1.098	0.897	1.052	0.956
O88441	Metaxin-2 OS=Mus musculus OX=10090 GN=Mtx2	Mtx2	29.758	71.586	20.2	6	16	6	0.967	0.937	1.041	1.011	1.135	0.918
O88447	Kinesin light chain 1 OS=Mus musculus OX=10090 GN=Klc1	Klc1	61.449	11.183	10.5	5	6	4	1.002	0.894	0.892	0.954	0.895	1.068
O88448	Kinesin light chain 2 OS=Mus musculus OX=10090 GN=Klc2	Klc2	66.662	3.5645	6.2	3	3	2	0	0		0	0
O88451	Retinol dehydrogenase 7 OS=Mus musculus OX=10090 GN=Rdh7	Rdh7	35.66	137.12	44.6	15	44	8	1.122	1.098	1.124	1.188	1.204	1.36
O88455	7-dehydrocholesterol reductase OS=Mus musculus OX=10090 GN=Dhcr7	Dhcr7	53.918	21.904	6.6	2	2	2	0.729	0.895	0.777	0.659	1.017	0.875
O88456	Calpain small subunit 1 OS=Mus musculus OX=10090 GN=Capns1	Capns1	28.463	20.639	11.2	3	3	3	1.321	0.959	0.901	0.963	0.866	0.894
O88487	Cytoplasmic dynein 1 intermediate chain 2 OS=Mus musculus OX=10090 GN=Dync1i2	Dync1i2	68.393	57.38	6.7	3	6	3	0.978	0.996	1	0.887	1.017	0.8
O88492	Perilipin-4 OS=Mus musculus OX=10090 GN=Plin4	Plin4	139.41	20.997	9.4	3	3	3	3.207	1.474	3.007	0.482	0.49	0.274
O88522	NF-kappa-B essential modulator OS=Mus musculus OX=10090 GN=Ikbkg	Ikbkg	47.972	66.819	10.7	4	4	4	1.026	0.981	0.973	0.981	1.03	0.971
O88531	Palmitoyl-protein thioesterase 1 OS=Mus musculus OX=10090 GN=Ppt1	Ppt1	34.49	323.31	20.6	5	11	5	0.936	1.003	1.273	0.844	1.109	1.101
O88532	Zinc finger RNA-binding protein OS=Mus musculus OX=10090 GN=Zfr	Zfr	116.86	40.042	6.1	6	6	6	0.988	1.058	0.973	1.017	0.918	0.828
O88533	Aromatic-L-amino-acid decarboxylase OS=Mus musculus OX=10090 GN=Ddc	Ddc	53.873	312.04	37.7	15	24	15	0.877	1.023	0.953	1.078	1.241	1.027
O88543	COP9 signalosome complex subunit 3 OS=Mus musculus OX=10090 GN=Cops3	Cops3	47.832	35.471	13.7	5	8	5	1.023	1.026	1.105	1	1.001	1.027
O88544	COP9 signalosome complex subunit 4 OS=Mus musculus OX=10090 GN=Cops4	Cops4	46.284	101.75	29.8	9	12	9	1.073	1.05	1.068	0.972	1.069	1.03
O88545	COP9 signalosome complex subunit 6 OS=Mus musculus OX=10090 GN=Cops6	Cops6	35.88	73.278	25	6	7	6	0.994	1.052	1.243	1.058	1.166	1.069
O88551	Claudin-1 OS=Mus musculus OX=10090 GN=Cldn1	Cldn1	22.881	14.183	7.1	1	2	1	0.94	0.839	0.721	1.1	1.019	0.867
O88569	Heterogeneous nuclear ribonucleoproteins A2/B1 OS=Mus musculus OX=10090 GN=Hnrnpa2b1	Hnrnpa2b1	37.402	323.31	43.6	16	40	15	0.851	0.956	0.897	0.917	0.979	1.011
O88587	Catechol O-methyltransferase OS=Mus musculus OX=10090 GN=Comt	Comt	29.486	90.579	32.8	10	25	10	0.977	0.886	0.968	1.129	1.16	1.244
O88597	Beclin-1 OS=Mus musculus OX=10090 GN=Becn1	Becn1	51.588	14.131	9.2	4	5	4	1.045	1.092	1.017	0.872	1.098	0.887
O88630	Golgi SNAP receptor complex member 1 OS=Mus musculus OX=10090 GN=Gosr1	Gosr1	28.489	21.214	13.6	3	3	3	1.016	1.044	1.062	0.966	1.134	1.046
O88653	Ragulator complex protein LAMTOR3 OS=Mus musculus OX=10090 GN=Lamtor3	Lamtor3	13.553	26.987	31.5	2	3	2	0.92	0.974	1.213	0.83	0.973	1.104
O88662	Epithelial membrane protein 2 OS=Mus musculus OX=10090 GN=Emp2	Emp2	19.747	3.09	4.7	1	1	1	0.975	0.78	0.787	0.889	0.761	0.791
O88685	26S proteasome regulatory subunit 6A OS=Mus musculus OX=10090 GN=Psmc3	Psmc3	49.548	277.82	56.8	23	45	23	1.043	1.028	1.082	0.995	1.081	0.998
O88696	ATP-dependent Clp protease proteolytic subunit, mitochondrial OS=Mus musculus OX=10090 GN=Clpp	Clpp	29.8	146.51	37.1	8	18	8	0.917	0.965	0.901	1.088	1.137	1.183
O88712	C-terminal-binding protein 1 OS=Mus musculus OX=10090 GN=Ctbp1	Ctbp1	47.744	12.758	7.9	4	4	1	#N/A	#N/A	0.715	#N/A	#N/A	0.943
O88735	Ensconsin OS=Mus musculus OX=10090 GN=Map7	Map7	82.021	12.41	4.5	3	4	3	0.771	1.014	1.005	0.575	0.975	0.702
O88736	3-keto-steroid reductase OS=Mus musculus OX=10090 GN=Hsd17b7	Hsd17b7	37.316	15.086	9.9	3	4	3	1.019	0.882	1.217	1.078	0.962	0.882
O88738	Baculoviral IAP repeat-containing protein 6 OS=Mus musculus OX=10090 GN=Birc6	Birc6	532.16	24.043	1.4	7	8	7	1.038	0.933	1.058	0.932	1.07	0.935
O88746	Target of Myb protein 1 OS=Mus musculus OX=10090 GN=Tom1	Tom1	54.325	7.5887	4.9	2	2	2	0.928	1.108	1.183	0.706	1.058	0.82
O88792	Junctional adhesion molecule A OS=Mus musculus OX=10090 GN=F11r	F11r	32.423	26.967	13	3	4	3	0.957	0.922	0.84	0.87	0.964	0.803
O88796	Ribonuclease P protein subunit p30 OS=Mus musculus OX=10090 GN=Rpp30	Rpp30	29.473	4.7113	7.1	2	2	2	0	0.869	0.997	0	0.854	1.033
O88811	Signal transducing adapter molecule 2 OS=Mus musculus OX=10090 GN=Stam2	Stam2	57.454	15.318	8.8	4	5	4	0	1.043	1.174	0	0.603	1
O88822	Lathosterol oxidase OS=Mus musculus OX=10090 GN=Sc5d	Sc5d	35.062	2.5651	4.7	2	2	2	#N/A	0.931	1.258	#N/A	0.937	0.927
O88829	Lactosylceramide alpha-2,3-sialyltransferase OS=Mus musculus OX=10090 GN=St3gal5	St3gal5	47.359	51.073	15	5	7	5	1.084	0.97	0.769	0.982	0.883	1.067
O88833	Cytochrome P450 4A10 OS=Mus musculus OX=10090 GN=Cyp4a10	Cyp4a10	58.33	225.42	29.5	14	25	12	1.484	1.258	0.715	0.907	0.556	0.638
O88844	Isocitrate dehydrogenase [NADP] cytoplasmic OS=Mus musculus OX=10090 GN=Idh1	Idh1	46.674	323.31	53.4	26	101	25	1.06	1.097	1.297	1.055	1.109	1.194
O88851	Putative hydrolase RBBP9 OS=Mus musculus OX=10090 GN=Rbbp9	Rbbp9	20.911	25.831	13.4	2	4	2	1.067	1.161	1.141	0.927	1.114	1.04
O88876	Short-chain dehydrogenase/reductase 3 OS=Mus musculus OX=10090 GN=Dhrs3	Dhrs3	33.652	42.692	14.2	4	4	4	1.183	1.092	1.145	0.906	0.929	0.93
O88888	Amyloid-beta A4 precursor protein-binding family A member 3 OS=Mus musculus OX=10090 GN=Apba3	Apba3	60.717	3.4326	3.5	2	2	2	0.967	0.978		1.009	0.937
O88895	Histone deacetylase 3 OS=Mus musculus OX=10090 GN=Hdac3	Hdac3	48.364	5.5205	3.5	1	1	1	0	0		0	0
O88908	Sterol O-acyltransferase 2 OS=Mus musculus OX=10090 GN=Soat2	Soat2	60.597	51.442	12.2	6	11	6	0.918	0.91	0.915	0.987	0.908	1.06
O88947	Coagulation factor X OS=Mus musculus OX=10090 GN=F10	F10	54.017	26.617	9.6	4	5	4	0.983	1.038	0.81	0.641	0.841	0.766
O88952	Protein lin-7 homolog C OS=Mus musculus OX=10090 GN=Lin7c	Lin7c	21.834	2.801	16.2	3	4	2	0.802	0		1.269	0
O88958	Glucosamine-6-phosphate isomerase 1 OS=Mus musculus OX=10090 GN=Gnpda1	Gnpda1	32.549	49.423	18.3	5	6	5	1.128	1.154	1.301	0.99	1.062	0.78
O88962	7-alpha-hydroxycholest-4-en-3-one 12-alpha-hydroxylase OS=Mus musculus OX=10090 GN=Cyp8b1	Cyp8b1	57.706	114.37	32.8	17	27	17	1.435	1.234	0.937	0.94	0.838	0.911
O88967	ATP-dependent zinc metalloprotease YME1L1 OS=Mus musculus OX=10090 GN=Yme1l1	Yme1l1	80.027	61.889	12	8	9	8	0.98	1.009	0.85	0.917	1.003	0.943
O88983	Syntaxin-8 OS=Mus musculus OX=10090 GN=Stx8	Stx8	26.925	14.653	11.9	2	2	2	1.042	0.874	1.092	0.921	0.924	0.866
O88986	2-amino-3-ketobutyrate coenzyme A ligase, mitochondrial OS=Mus musculus OX=10090 GN=Gcat	Gcat	44.93	196.69	14.4	5	14	5	0.773	0.737	0.829	1.106	1.082	1.037
O89001	Carboxypeptidase D OS=Mus musculus OX=10090 GN=Cpd	Cpd	152.4	1.9359	0.7	1	1	1	#N/A	1.061		#N/A	0.756
O89017	Legumain OS=Mus musculus OX=10090 GN=Lgmn	Lgmn	49.372	35.058	10.6	4	10	4	0.675	0.925	0.863	0.943	0.952	0.957
O89020	Afamin OS=Mus musculus OX=10090 GN=Afm	Afm	69.378	7.3406	5.3	2	2	2	1.065	1.026		0.757	1.198
O89023	Tripeptidyl-peptidase 1 OS=Mus musculus OX=10090 GN=Tpp1	Tpp1	61.341	-2	1.2	1	4	1	0.922	0.947	1.054	1.1	1.031	1.124
O89051	Integral membrane protein 2B OS=Mus musculus OX=10090 GN=Itm2b	Itm2b	30.26	28.863	10.5	2	3	2	1.359	1.104	1.135	0.941	0.969	0.937
O89053	Coronin-1A OS=Mus musculus OX=10090 GN=Coro1a	Coro1a	50.989	30.522	14.5	7	10	6	0.793	0.792	0.667	0.787	0.698	0.558
O89079	Coatomer subunit epsilon OS=Mus musculus OX=10090 GN=Cope	Cope	34.567	24.565	17.9	3	5	3	1.011	0.959	0.913	0.964	0.959	0.925
O89086	RNA-binding protein 3 OS=Mus musculus OX=10090 GN=Rbm3	Rbm3	16.604	4.4395	13.7	2	2	2	0.663	0.764	1.083	0.459	0.614	0.747
O89103	Complement component C1q receptor OS=Mus musculus OX=10090 GN=Cd93	Cd93	69.354	14.116	2.3	1	1	1	#N/A	#N/A	0.799	#N/A	#N/A	0.741
O89106	Bis(5'-adenosyl)-triphosphatase OS=Mus musculus OX=10090 GN=Fhit	Fhit	17.234	19.542	26	3	3	3	0.987	1.001	0.886	0.896	0.995	0.992
O89110	Caspase-8 OS=Mus musculus OX=10090 GN=Casp8	Casp8	55.356	60.123	17.1	9	11	9	1.061	1.052	1.037	0.983	0.873	0.926
O89112	LanC-like protein 1 OS=Mus musculus OX=10090 GN=Lancl1	Lancl1	45.341	34.347	13	5	6	5	1.001	0.985	0.896	1.044	1.055	1.022
O89116	Vesicle transport through interaction with t-SNAREs homolog 1A OS=Mus musculus OX=10090 GN=Vti1a	Vti1a	24.986	1.8979	3.7	1	1	1	#N/A	#N/A		#N/A	#N/A
P00186	Cytochrome P450 1A2 OS=Mus musculus OX=10090 GN=Cyp1a2	Cyp1a2	58.183	323.31	36.1	17	41	17	0.659	0.679	0.871	1.541	1.744	1.564
P00329	Alcohol dehydrogenase 1 OS=Mus musculus OX=10090 GN=Adh1	Adh1	39.771	135.84	34.7	13	39	13	1.099	1.023	1.257	1.048	1.145	1.172
P00375	Dihydrofolate reductase OS=Mus musculus OX=10090 GN=Dhfr	Dhfr	21.606	53.183	44.4	9	16	9	1.033	1.145	1.19	1.037	1.088	1.052
P00405	Cytochrome c oxidase subunit 2 OS=Mus musculus OX=10090 GN=Mtco2	Mtco2	25.976	49.715	30.8	6	30	6	1.023	1.101	1.051	1.041	0.651	0.901
P00416	Cytochrome c oxidase subunit 3 OS=Mus musculus OX=10090 GN=mt-Co3	mt-Co3	29.922	4.3746	5.4	1	1	1	0	#N/A		0	#N/A
P00493	Hypoxanthine-guanine phosphoribosyltransferase OS=Mus musculus OX=10090 GN=Hprt1	Hprt1	24.57	66.056	33.5	6	13	6	1.382	1.113	1.287	1.059	0.933	1.071
P00687	Alpha-amylase 1 OS=Mus musculus OX=10090 GN=Amy1	Amy1	57.643	71.106	9.4	5	5	5	1.067	0.982	0.993	0.915	1.076	1.109
P00848	ATP synthase subunit a OS=Mus musculus OX=10090 GN=Mtatp6	Mtatp6	25.095	3.9861	4	1	3	1	0	0	1.063	0	0	0.897
P00920	Carbonic anhydrase 2 OS=Mus musculus OX=10090 GN=Ca2	Ca2	29.032	226.24	44.2	8	20	8	1.284	1.072	1.173	0.379	1.003	1.089
P01027	Complement C3 OS=Mus musculus OX=10090 GN=C3	C3	186.48	323.31	33.1	56	97	50	0.978	1.001	0.802	0.715	0.796	0.791
P01029	Complement C4-B OS=Mus musculus OX=10090 GN=C4b	C4b	192.91	310.1	15.6	26	42	26	1.027	1.046	0.917	0.822	0.792	0.82
P01592	Immunoglobulin J chain OS=Mus musculus OX=10090 GN=Jchain	Jchain	18.013	19.219	9.4	1	2	1	0.842	0.844	1.077	0.958	1.067	1.051
P01631	Ig kappa chain V-II region 26-10 OS=Mus musculus OX=10090	---	12.273	23.158	11.5	1	2	1	0.831	1.37	1.022	0.523	0.918	1.304
P01633	Ig kappa chain V19-17 OS=Mus musculus OX=10090 GN=Igk-V19-17	Igk-V19-17	16.433	4.2483	6	1	1	1	#N/A	0.81	0.874	#N/A	0.891	0.875
P01635	Ig kappa chain V-V region K2 (Fragment) OS=Mus musculus OX=10090	---	12.581	25.317	20	2	3	2	0.831	1.37	0.667	0.523	0.918	1.563
P01638	Ig kappa chain V-V region L6 (Fragment) OS=Mus musculus OX=10090	---	12.986	44.857	13	1	1	1	0.831	1.37		0.523	0.918
P01642	Ig kappa chain V-V region L7 (Fragment) OS=Mus musculus OX=10090 GN=Gm10881	Gm10881	12.615	3.577	10.4	1	1	1	0	0.884		0	1.133
P01680	Ig kappa chain V-IV region S107B OS=Mus musculus OX=10090	---	13.722	5.2064	8.5	1	1	1	0.831	1.37		0.523	0.918
P01754	Ig heavy chain V region 1-62-3 OS=Mus musculus OX=10090 GN=Ighv1-62-3	Ighv1-62-3	12.921	3.199	13.7	2	2	2	#N/A	#N/A	1.02	#N/A	#N/A	1.736
P01800	Ig heavy chain V-III region T957 OS=Mus musculus OX=10090	---	12.732	3.119	14.2	1	1	1	0.831	1.37		0.523	0.918
P01820	Ig heavy chain V region PJ14 OS=Mus musculus OX=10090	---	12.447	4.6438	9.6	1	1	1	0.831	1.37		0.523	0.918
P01831	Thy-1 membrane glycoprotein OS=Mus musculus OX=10090 GN=Thy1	Thy1	18.08	4.987	6.2	1	1	1	0	0		0	0
P01837	Immunoglobulin kappa constant OS=Mus musculus OX=10090 GN=Igkc	Igkc	11.934	177.07	25.2	3	11	3	0.756	0.863	1.104	0.54	1.183	1.181
P01843	Ig lambda-1 chain C region OS=Mus musculus OX=10090	---	11.575	11.268	16.2	1	1	1	0.831	1.37	0.907	0.523	0.918	1.001
P01864	Ig gamma-2A chain C region secreted form OS=Mus musculus OX=10090	---	36.595	138.34	17	4	9	4	0.831	1.37	1.148	0.523	0.918	1.131
P01867	Ig gamma-2B chain C region OS=Mus musculus OX=10090 GN=Igh-3	Igh-3	44.259	47.089	12.6	4	10	4	0.859	0.855	1.186	0.72	1.265	1.344
P01868	Ig gamma-1 chain C region secreted form OS=Mus musculus OX=10090 GN=Ighg1	Ighg1	35.704	7.6733	6.8	2	3	2	0.609	0.824	0.93	0.57	0.905	1.031
P01872	Ig mu chain C region OS=Mus musculus OX=10090 GN=Ighm	Ighm	49.971	205.46	9.3	3	8	3	1.095	1.282	1.445	0.486	1.2	0.918
P01878	Ig alpha chain C region OS=Mus musculus OX=10090	---	36.875	31.703	11.3	3	4	3	0.831	1.37		0.523	0.918
P01887	Beta-2-microglobulin OS=Mus musculus OX=10090 GN=B2m	B2m	13.779	13.408	29.4	4	17	4	0.892	0.849	0.891	0.913	0.879	0.814
P01898	H-2 class I histocompatibility antigen, Q10 alpha chain OS=Mus musculus OX=10090 GN=H2-Q10	H2-Q10	37.251	74.908	33.2	10	15	5	1.108	1.047	1.142	0.859	1.066	1.049
P01899	H-2 class I histocompatibility antigen, D-B alpha chain OS=Mus musculus OX=10090 GN=H2-D1	H2-D1	40.836	147.54	36.2	13	22	3	1.053	0.648	0.705	0.882	0.864	0.687
P01900	H-2 class I histocompatibility antigen, D-D alpha chain OS=Mus musculus OX=10090 GN=H2-D1	H2-D1	41.11	23.944	13.4	5	6	1	1.053	0.648	0.826	0.882	0.864	0.686
P01901	H-2 class I histocompatibility antigen, K-B alpha chain OS=Mus musculus OX=10090 GN=H2-K1	H2-K1	41.301	171.91	33.6	10	27	5	0.965	0.916	0.842	0.979	0.834	0.876
P01942	Hemoglobin subunit alpha OS=Mus musculus OX=10090 GN=Hba	Hba	15.085	191.54	40.1	7	51	5	1.165	1.145	1.36	0.416	0.918	1.197
P02088	Hemoglobin subunit beta-1 OS=Mus musculus OX=10090 GN=Hbb-b1	Hbb-b1	15.84	323.31	59.9	8	75	7	1.23	1.127	1.561	0.339	1.044	1.279
P02468	Laminin subunit gamma-1 OS=Mus musculus OX=10090 GN=Lamc1	Lamc1	177.3	108.33	8	12	14	12	0.914	0.81	0.785	0.955	0.718	0.778
P02469	Laminin subunit beta-1 OS=Mus musculus OX=10090 GN=Lamb1	Lamb1	197.09	25.084	3	5	5	5	0.859	0.811	0.609	0.989	0.906	0.75
P02772	Alpha-fetoprotein OS=Mus musculus OX=10090 GN=Afp	Afp	67.337	9.6067	4.5	3	3	3	0.537	0.567	0.465	0.725	0.65	0.577
P02798	Metallothionein-2 OS=Mus musculus OX=10090 GN=Mt2	Mt2	6.1153	1.6811	13.1	1	1	1	0.366	4.434		0.208	0.304
P03888	NADH-ubiquinone oxidoreductase chain 1 OS=Mus musculus OX=10090 GN=Mtnd1	Mtnd1	36.059	6.5088	9.1	2	6	2	1.076	1.014	1.097	1.123	1.173	1.096
P03893	NADH-ubiquinone oxidoreductase chain 2 OS=Mus musculus OX=10090 GN=Mtnd2	Mtnd2	38.752	1.8255	2	1	4	1	0.763	1.108	1.407	0.738	0.954	0.906
P03899	NADH-ubiquinone oxidoreductase chain 3 OS=Mus musculus OX=10090 GN=Mtnd3	Mtnd3	13.219	11.47	13	1	2	1	0.987	1.124		1.104	0.468
P03911	NADH-ubiquinone oxidoreductase chain 4 OS=Mus musculus OX=10090 GN=Mtnd4	Mtnd4	51.881	8.0541	8.5	4	7	4	1.167	1.004	0.859	0.95	0.757	0.809
P03921	NADH-ubiquinone oxidoreductase chain 5 OS=Mus musculus OX=10090 GN=Mtnd5	Mtnd5	68.474	13.399	7.1	3	4	3	0	0.967	1.325	0	0.794	0.802
P03930	ATP synthase protein 8 OS=Mus musculus OX=10090 GN=Mtatp8	Mtatp8	7.7662	13.171	34.3	2	4	2	0	0.986	1.068	0	1.15	1.025
P03958	Adenosine deaminase OS=Mus musculus OX=10090 GN=Ada	Ada	39.991	66.423	17.3	6	7	6	0.898	0.797	0.892	1.137	1.124	1.152
P03987	Ig gamma-3 chain C region OS=Mus musculus OX=10090	---	43.929	31.193	17.6	6	6	6	0.831	1.37	1.251	0.523	0.918	1.292
P04117	Fatty acid-binding protein, adipocyte OS=Mus musculus OX=10090 GN=Fabp4	Fabp4	14.65	84.023	36.4	5	12	5	1.258	0.964	0.978	0.916	0.828	0.739
P04186	Complement factor B OS=Mus musculus OX=10090 GN=Cfb	Cfb	85.004	47.25	15.6	13	19	13	1.112	0.983	0.92	0.667	0.874	0.858
P04247	Myoglobin OS=Mus musculus OX=10090 GN=Mb	Mb	17.069	1.9125	9.7	1	1	1	0	#N/A		0	#N/A
P04441	H-2 class II histocompatibility antigen gamma chain OS=Mus musculus OX=10090 GN=Cd74	Cd74	31.557	61.284	10.8	3	3	3	0	0.798	0.645	0	0.747	0.58
P04627	Serine/threonine-protein kinase A-Raf OS=Mus musculus OX=10090 GN=Araf	Araf	67.581	44.553	12.6	7	7	7	0	1.003	0.938	0	0.994	1.021
P04919	Band 3 anion transport protein OS=Mus musculus OX=10090 GN=Slc4a1	Slc4a1	103.13	27.66	5.4	4	5	4	1.156	1.2	1.34	0.508	0.939	1.067
P04925	Major prion protein OS=Mus musculus OX=10090 GN=Prnp	Prnp	27.977	2.0822	3.5	1	1	1	#N/A	0	1.019	#N/A	0	1.062
P04939	Major urinary protein 3 OS=Mus musculus OX=10090 GN=Mup3	Mup3	21.464	8.6948	29.3	6	15	3	0.984	0.83	0.873	1.429	1.356	1.273
P05063	Fructose-bisphosphate aldolase C OS=Mus musculus OX=10090 GN=Aldoc	Aldoc	39.394	145.38	29.5	8	15	6	0.849	0.826	0.896	0.882	0.898	0.984
P05064	Fructose-bisphosphate aldolase A OS=Mus musculus OX=10090 GN=Aldoa	Aldoa	39.355	323.31	39.8	15	33	13	0.823	0.906	0.93	0.971	0.952	0.842
P05132	cAMP-dependent protein kinase catalytic subunit alpha OS=Mus musculus OX=10090 GN=Prkaca	Prkaca	40.57	66.743	25.1	9	11	5	1.035	0.953	1.259	0.962	1.097	1.12
P05201	Aspartate aminotransferase, cytoplasmic OS=Mus musculus OX=10090 GN=Got1	Got1	46.247	323.31	54.7	20	48	20	0.834	1.49	1.143	0.864	1.065	1.003
P05202	Aspartate aminotransferase, mitochondrial OS=Mus musculus OX=10090 GN=Got2	Got2	47.411	323.31	48.1	22	77	22	1.042	1.08	1.058	1.079	1.045	1.15
P05213	Tubulin alpha-1B chain OS=Mus musculus OX=10090 GN=Tuba1b	Tuba1b	50.151	323.31	41	15	51	0	0	0		0	0
P05366	Serum amyloid A-1 protein OS=Mus musculus OX=10090 GN=Saa1	Saa1	13.77	6.6079	22.1	3	3	3	0.788	1.391	0.548	0.539	0.484	0.386
P05555	Integrin alpha-M OS=Mus musculus OX=10090 GN=Itgam	Itgam	127.48	3.1161	1	1	2	1	#N/A	0	0.766	#N/A	0	0.645
P05977	Myosin light chain 1/3, skeletal muscle isoform OS=Mus musculus OX=10090 GN=Myl1	Myl1	20.594	19.657	18.6	3	4	3	0.709	0	0.41	0.848	0	0.742
P06151	L-lactate dehydrogenase A chain OS=Mus musculus OX=10090 GN=Ldha	Ldha	36.498	323.31	37	12	57	11	1.209	1.108	1.22	0.95	0.936	0.942
P06327	Ig heavy chain V region VH558 A1/A4 OS=Mus musculus OX=10090 GN=Gm5629	Gm5629	12.971	1.7947	6	1	1	1	#N/A	0.857	1.011	#N/A	1.27	1.119
P06330	Ig heavy chain V region AC38 205.12 OS=Mus musculus OX=10090	---	12.934	5.3084	8.5	1	2	1	0.831	1.37	1.004	0.523	0.918	1.083
P06537	Glucocorticoid receptor OS=Mus musculus OX=10090 GN=Nr3c1	Nr3c1	86.052	30.781	5.7	4	4	4	1.024	0.948	0.878	0.984	0.83	0.928
P06683	Complement component C9 OS=Mus musculus OX=10090 GN=C9	C9	62.002	18.419	7.3	4	5	4	1.314	1.057	0.969	0.865	0.914	1.026
P06684	Complement C5 OS=Mus musculus OX=10090 GN=C5	C5	188.88	183.73	12	19	23	19	0.848	0.983	0.879	0.75	0.878	0.883
P06728	Apolipoprotein A-IV OS=Mus musculus OX=10090 GN=Apoa4	Apoa4	45.029	214.72	53.4	22	46	22	0.752	0.561	0.716	0.483	0.504	0.468
P06745	Glucose-6-phosphate isomerase OS=Mus musculus OX=10090 GN=Gpi	Gpi	62.766	323.31	36.2	20	30	13	1.082	0.809	1.019	1.171	1.209	1.183
P06797	Cathepsin L1 OS=Mus musculus OX=10090 GN=Ctsl	Ctsl	37.547	36.074	15.9	4	7	4	0.723	0.968	0.809	0.923	0.843	0.867
P06800	Receptor-type tyrosine-protein phosphatase C OS=Mus musculus OX=10090 GN=Ptprc	Ptprc	144.84	30.559	7.3	9	10	9	0.868	0.867	0.878	0.754	0.841	0.735
P06801	NADP-dependent malic enzyme OS=Mus musculus OX=10090 GN=Me1	Me1	63.953	282.51	34.3	20	40	20	1.887	1.156	1.597	1.42	1.643	1.32
P06802	Ectonucleotide pyrophosphatase/phosphodiesterase family member 1 OS=Mus musculus OX=10090 GN=Enpp1	Enpp1	103.17	105.5	14.8	11	12	11	0.901	1.079	1.15	0.919	1.089	0.989
P06909	Complement factor H OS=Mus musculus OX=10090 GN=Cfh	Cfh	139.14	101.18	7.3	8	14	8	0.976	0.93	0.925	0.713	0.847	0.973
P07091	Protein S100-A4 OS=Mus musculus OX=10090 GN=S100a4	S100a4	11.721	3.6466	17.8	2	2	2	#N/A	#N/A		#N/A	#N/A
P07309	Transthyretin OS=Mus musculus OX=10090 GN=Ttr	Ttr	15.776	88.136	15.6	2	5	2	1.391	0.911	2.29	1.146	2.064	1.016
P07356	Annexin A2 OS=Mus musculus OX=10090 GN=Anxa2	Anxa2	38.676	311.53	54.9	17	35	17	1.04	0.839	0.926	0.827	0.73	0.665
P07361	Alpha-1-acid glycoprotein 2 OS=Mus musculus OX=10090 GN=Orm2	Orm2	23.843	2.6968	8.7	2	3	1	0.529	0.957		0.413	0.545
P07724	Serum albumin OS=Mus musculus OX=10090 GN=Alb	Alb	68.692	323.31	48.2	31	112	31	1.142	1.107	1.005	0.416	1.106	0.958
P07742	Ribonucleoside-diphosphate reductase large subunit OS=Mus musculus OX=10090 GN=Rrm1	Rrm1	90.209	24.006	5.8	5	6	5	1.029	0.949	0.908	1.036	0.845	0.807
P07758	Alpha-1-antitrypsin 1-1 OS=Mus musculus OX=10090 GN=Serpina1a	Serpina1a	46.002	107.85	34.6	13	39	4	1.315	0.936	1.231	0.612	1.273	0.863
P07759	Serine protease inhibitor A3K OS=Mus musculus OX=10090 GN=Serpina3k	Serpina3k	46.879	202.08	27	9	36	5	1.135	0.995	0.738	0.85	1.072	1.313
P07901	Heat shock protein HSP 90-alpha OS=Mus musculus OX=10090 GN=Hsp90aa1	Hsp90aa1	84.787	323.31	41.2	30	91	20	0.979	0.992	1.03	0.963	1.022	0.977
P08003	Protein disulfide-isomerase A4 OS=Mus musculus OX=10090 GN=Pdia4	Pdia4	71.982	323.31	46.9	33	120	33	0.83	0.899	0.804	0.8	0.816	0.78
P08030	Adenine phosphoribosyltransferase OS=Mus musculus OX=10090 GN=Aprt	Aprt	19.724	50.466	32.2	7	11	7	0.944	0.754	0.811	0.963	0.956	0.963
P08032	Spectrin alpha chain, erythrocytic 1 OS=Mus musculus OX=10090 GN=Spta1	Spta1	279.86	87.703	9.1	19	22	18	1.295	1.1	1.141	0.651	0.979	1.102
P08071	Lactotransferrin OS=Mus musculus OX=10090 GN=Ltf	Ltf	77.837	60.183	17.8	11	12	11	0.882	0.864	0.63	0.792	0.665	0.57
P08101	Low affinity immunoglobulin gamma Fc region receptor II OS=Mus musculus OX=10090 GN=Fcgr2	Fcgr2	36.695	54.894	15.5	5	14	5	0.705	0.781	1.013	1.106	1.105	1.169
P08103	Tyrosine-protein kinase HCK OS=Mus musculus OX=10090 GN=Hck	Hck	59.129	5.9382	6.5	4	6	2	#N/A	1.088	0.772	#N/A	0.906	0.81
P08113	Endoplasmin OS=Mus musculus OX=10090 GN=Hsp90b1	Hsp90b1	92.475	323.31	37.4	33	130	31	0.802	0.903	0.737	0.854	0.878	0.792
P08122	Collagen alpha-2(IV) chain OS=Mus musculus OX=10090 GN=Col4a2	Col4a2	167.32	23.585	2	3	4	3	0.968	0	0.92	0.986	0	1.031
P08207	Protein S100-A10 OS=Mus musculus OX=10090 GN=S100a10	S100a10	11.186	32.511	27.8	4	9	4	1.241	0.901	0.981	0.893	0.839	0.735
P08226	Apolipoprotein E OS=Mus musculus OX=10090 GN=Apoe	Apoe	35.866	216.78	46.3	15	45	15	1.065	0.971	1.029	0.773	0.843	0.876
P08228	Superoxide dismutase [Cu-Zn] OS=Mus musculus OX=10090 GN=Sod1	Sod1	15.942	203.86	59.1	10	55	10	1.132	1.069	1.244	1.164	1.245	1.192
P08249	Malate dehydrogenase, mitochondrial OS=Mus musculus OX=10090 GN=Mdh2	Mdh2	35.611	323.31	58.9	18	70	18	1.001	0.996	0.935	1.075	1.062	0.931
P08607	C4b-binding protein OS=Mus musculus OX=10090 GN=C4bpa	C4bpa	51.523	7.7436	3.6	2	2	2	#N/A	0.846	1.06	#N/A	0.736	0.801
P08680	5-aminolevulinate synthase, erythroid-specific, mitochondrial OS=Mus musculus OX=10090 GN=Alas2	Alas2	64.753	4.3805	1.7	1	1	1	0	#N/A		0	#N/A
P08752	Guanine nucleotide-binding protein G(i) subunit alpha-2 OS=Mus musculus OX=10090 GN=Gnai2	Gnai2	40.489	59.875	29.6	9	18	4	0.952	0.876	1.002	0.851	0.911	0.889
P08775	DNA-directed RNA polymerase II subunit RPB1 OS=Mus musculus OX=10090 GN=Polr2a	Polr2a	217.17	9.893	2.3	6	6	6	0.912	0.966	0.981	0.897	0.926	0.869
P08905	Lysozyme C-2 OS=Mus musculus OX=10090 GN=Lyz2	Lyz2	16.689	14.657	14.9	2	2	2	0	0	0.991	0	0	0.847
P09055	Integrin beta-1 OS=Mus musculus OX=10090 GN=Itgb1	Itgb1	88.231	40.881	9.8	7	11	7	0.999	0.951	0.97	0.986	0.946	1.005
P09103	Protein disulfide-isomerase OS=Mus musculus OX=10090 GN=P4hb	P4hb	57.058	323.31	54	31	142	31	0.927	0.987	0.887	0.81	0.791	0.772
P09242	Alkaline phosphatase, tissue-nonspecific isozyme OS=Mus musculus OX=10090 GN=Alpl	Alpl	57.514	3.3351	4.8	3	3	3	1.153	0.962		0.891	0.628
P09405	Nucleolin OS=Mus musculus OX=10090 GN=Ncl	Ncl	76.722	323.31	36.9	33	59	33	0.92	0.904	0.874	1.013	0.888	0.992
P09411	Phosphoglycerate kinase 1 OS=Mus musculus OX=10090 GN=Pgk1	Pgk1	44.55	323.31	61.4	27	96	27	1.059	1.01	1.093	1.08	1.135	1.085
P09528	Ferritin heavy chain OS=Mus musculus OX=10090 GN=Fth1	Fth1	21.066	132.9	36.3	7	20	7	1.11	1.333	0.909	1.135	1.22	1.536
P09581	Macrophage colony-stimulating factor 1 receptor OS=Mus musculus OX=10090 GN=Csf1r	Csf1r	109.18	4.5879	1.5	1	1	1	0.841	0	1.1	1.163	0	1.002
P09602	Non-histone chromosomal protein HMG-17 OS=Mus musculus OX=10090 GN=Hmgn2	Hmgn2	9.4226	5.3777	26.7	3	3	3	0.381	0.88	0.631	1.086	0.408	0.471
P09671	Superoxide dismutase [Mn], mitochondrial OS=Mus musculus OX=10090 GN=Sod2	Sod2	24.603	148.69	33.3	9	40	9	1.293	0.995	1.041	1.149	1.158	1.207
P09803	Cadherin-1 OS=Mus musculus OX=10090 GN=Cdh1	Cdh1	98.255	24.647	9.2	7	8	7	0.701	0.789	0.735	0.924	0.875	0.742
P09813	Apolipoprotein A-II OS=Mus musculus OX=10090 GN=Apoa2	Apoa2	11.309	44.196	18.6	2	7	2	1.685	1.07	1.303	0.716	1.166	1.221
P09925	Surfeit locus protein 1 OS=Mus musculus OX=10090 GN=Surf1	Surf1	34.798	12.151	18.6	6	7	6	0.872	0.876	0.945	1.114	1.125	1.036
P0C0A3	Charged multivesicular body protein 6 OS=Mus musculus OX=10090 GN=Chmp6	Chmp6	23.415	47.241	6.5	1	1	1	0	0.969	0.944	0	0.948	0.93
P0C7L0	WAS/WASL-interacting protein family member 3 OS=Mus musculus OX=10090 GN=Wipf3	Wipf3	49.452	2.166	1.9	1	1	1	#N/A	#N/A		#N/A	#N/A
P0C7W3	Prosalusin OS=Mus musculus OX=10090 GN=Tor2a	Tor2a	25.376	4.4992	4.3	1	2	1	0.847	0.848		1.087	0.945
P0DN34	NADH dehydrogenase [ubiquinone] 1 beta subcomplex subunit 1 OS=Mus musculus OX=10090 GN=Ndufb1	Ndufb1	6.954	5.4631	19.3	1	3	1	1.212	1.023	1.009	0.951	0.862	1.038
P0DN91	Transmembrane protein 254c OS=Mus musculus OX=10090 GN=Tmem254c	Tmem254c	14.238	7.8442	17.9	2	2	2	0.766	0.715	0.752	0.779	0.645	0.767
P0DOV1	Interferon-activable protein 205-B OS=Mus musculus OX=10090 GN=Mnda	Mnda	46.977	2.5849	10.8	5	5	1	0	0		0	0
P0DOV2	Interferon-activable protein 204 OS=Mus musculus OX=10090 GN=Ifi204	Ifi204	69.437	89.326	13.7	8	11	5	1.06	0.891	0.852	0.865	0.823	0.799
P0DP28	Calmodulin-3 OS=Mus musculus OX=10090 GN=Calm3	Calm3	16.837	225.95	57.7	10	32	10	1.029	0.989	0.904	1.016	1.014	1.063
P10107	Annexin A1 OS=Mus musculus OX=10090 GN=Anxa1	Anxa1	38.734	55.222	23.1	8	9	8	1.041	0.829	0.8	0.78	0.694	0.543
P10126	Elongation factor 1-alpha 1 OS=Mus musculus OX=10090 GN=Eef1a1	Eef1a1	50.113	323.31	43.5	23	100	23	1.074	1.094	1.04	0.929	0.923	0.989
P10404	MLV-related proviral Env polyprotein OS=Mus musculus OX=10090	---	69.612	17.602	5.1	3	3	3	0.831	1.37		0.523	0.918
P10493	Nidogen-1 OS=Mus musculus OX=10090 GN=Nid1	Nid1	136.54	47.11	1.5	2	3	2	1.015	0.766	0.843	1.067	0.867	0.695
P10518	Delta-aminolevulinic acid dehydratase OS=Mus musculus OX=10090 GN=Alad	Alad	36.023	189.41	31.8	10	17	10	1.155	1.082	1.412	1.068	1.272	1.149
P10605	Cathepsin B OS=Mus musculus OX=10090 GN=Ctsb	Ctsb	37.279	93.351	21.5	6	20	6	0.936	1.002	1.017	1.042	1.014	0.99
P10630	Eukaryotic initiation factor 4A-II OS=Mus musculus OX=10090 GN=Eif4a2	Eif4a2	46.402	76.46	40.3	20	53	8	1.076	1.119	1.144	1.013	1.134	1.057
P10637	Microtubule-associated protein tau OS=Mus musculus OX=10090 GN=Mapt	Mapt	76.243	5.3423	1.4	1	1	1	#N/A	0.976	0.955	#N/A	0.985	0.668
P10639	Thioredoxin OS=Mus musculus OX=10090 GN=Txn	Txn	11.675	37.345	40	4	9	4	1.047	0.994	1.049	0.984	1.021	0.981
P10648	Glutathione S-transferase A2 OS=Mus musculus OX=10090 GN=Gsta2	Gsta2	25.542	-2	21.6	5	20	1	0	0.771		0	0.804
P10649	Glutathione S-transferase Mu 1 OS=Mus musculus OX=10090 GN=Gstm1	Gstm1	25.97	323.31	69.3	19	153	12	1.046	0.874	0.846	1.154	0.943	0.779
P10711	Transcription elongation factor A protein 1 OS=Mus musculus OX=10090 GN=Tcea1	Tcea1	33.88	92.655	26.9	7	9	7	1.002	1.012	0.92	0.926	0.996	0.952
P10810	Monocyte differentiation antigen CD14 OS=Mus musculus OX=10090 GN=Cd14	Cd14	39.203	58.801	8.7	2	3	2	0.886	0.932	0.788	0.749	0.962	0.739
P10833	Ras-related protein R-Ras OS=Mus musculus OX=10090 GN=Rras	Rras	23.764	36.204	31.7	6	12	4	0.917	0.946	0.787	0.948	0.892	0.902
P10852	4F2 cell-surface antigen heavy chain OS=Mus musculus OX=10090 GN=Slc3a2	Slc3a2	58.336	16.287	13.5	6	6	6	0.894	0.899	0.926	0.988	0.948	0.972
P10922	Histone H1.0 OS=Mus musculus OX=10090 GN=H1f0	H1f0	20.861	61.068	27.3	6	22	6	0.773	0.926	0.846	1.02	0.831	1.073
P11031	Activated RNA polymerase II transcriptional coactivator p15 OS=Mus musculus OX=10090 GN=Sub1	Sub1	14.427	20.296	23.6	3	4	3	0.877	0.894	0.895	0.88	0.868	0.856
P11087	Collagen alpha-1(I) chain OS=Mus musculus OX=10090 GN=Col1a1	Col1a1	138.03	17.222	2.4	3	4	3	0.722	0.663	0.58	0.935	0.375	0.499
P11103	Poly [ADP-ribose] polymerase 1 OS=Mus musculus OX=10090 GN=Parp1	Parp1	113.1	68.401	16	13	15	13	0.927	0.929	0.897	1.009	0.937	0.975
P11152	Lipoprotein lipase OS=Mus musculus OX=10090 GN=Lpl	Lpl	53.109	2.033	2.7	1	1	1	0.826	1.322		0.958	0.825
P11247	Myeloperoxidase OS=Mus musculus OX=10090 GN=Mpo	Mpo	81.181	22.635	7.5	5	5	5	0	1.013	0.789	0	0.895	0.56
P11276	Fibronectin OS=Mus musculus OX=10090 GN=Fn1	Fn1	272.53	323.31	22	46	71	46	0.942	0.751	0.895	0.761	0.692	0.751
P11352	Glutathione peroxidase 1 OS=Mus musculus OX=10090 GN=Gpx1	Gpx1	22.329	308.07	61.2	11	49	11	1.089	1.084	1.223	1.183	1.052	1.219
P11369	LINE-1 retrotransposable element ORF2 protein OS=Mus musculus OX=10090 GN=Pol	Pol	149.58	-2	0.8	1	1	1	#N/A	#N/A	0.736	#N/A	#N/A	1.345
P11438	Lysosome-associated membrane glycoprotein 1 OS=Mus musculus OX=10090 GN=Lamp1	Lamp1	43.865	143.51	9.1	3	8	3	0.903	0.903	0.939	1.008	1.058	0.909
P11499	Heat shock protein HSP 90-beta OS=Mus musculus OX=10090 GN=Hsp90ab1	Hsp90ab1	83.28	323.31	46	36	136	24	0.969	1.04	1.06	0.954	0.958	0.978
P11531	Dystrophin OS=Mus musculus OX=10090 GN=Dmd	Dmd	425.83	21.019	1.9	6	9	6	1.106	1.071	1.133	0.857	0.876	0.913
P11588	Major urinary protein 1 OS=Mus musculus OX=10090 GN=Mup1	Mup1	20.648	1.9925	66.1	13	92	1	0.219	0.492	0.388	1.781	1.198	1.106
P11589	Major urinary protein 2 OS=Mus musculus OX=10090 GN=Mup2	Mup2	20.663	323.31	73.3	14	98	2	0.897	0.907	0.838	1.361	1.36	1.722
P11609	Antigen-presenting glycoprotein CD1d1 OS=Mus musculus OX=10090 GN=Cd1d1	Cd1d1	38.554	11.301	12.8	5	5	5	0.683	0.862	0.807	1.106	1.169	1.213
P11672	Neutrophil gelatinase-associated lipocalin OS=Mus musculus OX=10090 GN=Lcn2	Lcn2	22.875	4.1143	9	2	3	2	0.601	0.667	0.541	0.522	0.575	0.461
P11679	Keratin, type II cytoskeletal 8 OS=Mus musculus OX=10090 GN=Krt8	Krt8	54.565	323.31	66.1	40	64	12	#N/A	#N/A	0.919	#N/A	#N/A	0.896
P11688	Integrin alpha-5 OS=Mus musculus OX=10090 GN=Itga5	Itga5	115.04	83.835	9.8	10	12	10	0.936	0.912	0.894	0.954	0.862	0.942
P11714	Cytochrome P450 2D9 OS=Mus musculus OX=10090 GN=Cyp2d9	Cyp2d9	56.949	322.19	39.7	17	43	13	1.178	1.015	1.206	1.199	1.375	1.383
P11725	Ornithine carbamoyltransferase, mitochondrial OS=Mus musculus OX=10090 GN=Otc	Otc	39.764	323.31	51.4	17	96	17	0.96	1.033	1.029	1.167	1.173	1.197
P11835	Integrin beta-2 OS=Mus musculus OX=10090 GN=Itgb2	Itgb2	85.025	69.508	7.1	5	5	5	0.842	0.881	0.731	0.809	0.735	0.573
P11859	Angiotensinogen OS=Mus musculus OX=10090 GN=Agt	Agt	51.99	40.925	10.1	4	6	4	0.798	1.153	0.872	1.055	0.93	0.931
P11862	Growth arrest-specific protein 2 OS=Mus musculus OX=10090 GN=Gas2	Gas2	34.9	26.952	27.1	7	8	7	0.934	1.39	1.164	0.912	1.027	0.856
P11881	Inositol 1,4,5-trisphosphate receptor type 1 OS=Mus musculus OX=10090 GN=Itpr1	Itpr1	313.16	32.707	3.1	10	13	5	1.169	1.028	0.885	0.957	0.92	1.049
P11928	2'-5'-oligoadenylate synthase 1A OS=Mus musculus OX=10090 GN=Oas1a	Oas1a	42.428	23.323	15	4	5	4	0.825	0.969	0.769	0.852	0.935	0.886
P11930	Nucleoside diphosphate-linked moiety X motif 19 OS=Mus musculus OX=10090 GN=Nudt19	Nudt19	40.32	86.316	21.8	7	9	7	0.904	0.929	0.996	1.032	0.976	0.999
P11983	T-complex protein 1 subunit alpha OS=Mus musculus OX=10090 GN=Tcp1	Tcp1	60.448	151.41	27.5	15	25	15	1.028	0.994	0.998	1.085	1.087	1.058
P12246	Serum amyloid P-component OS=Mus musculus OX=10090 GN=Apcs	Apcs	26.247	43.477	17	4	5	4	0.329	0.631	0.632	0.358	0.425	0.701
P12265	Beta-glucuronidase OS=Mus musculus OX=10090 GN=Gusb	Gusb	74.194	107.74	26.5	14	21	14	0.942	0.981	0.954	0.997	1.055	1.003
P12367	cAMP-dependent protein kinase type II-alpha regulatory subunit OS=Mus musculus OX=10090 GN=Prkar2a	Prkar2a	45.389	174.54	37.4	13	21	11	1.08	1.08	1.097	1.037	1.011	0.981
P12382	ATP-dependent 6-phosphofructokinase, liver type OS=Mus musculus OX=10090 GN=Pfkl	Pfkl	85.359	49.575	19.1	13	18	9	1.056	0.972	1.049	0.986	0.955	1.01
P12399	Protein CTLA-2-alpha OS=Mus musculus OX=10090 GN=Ctla2a	Ctla2a	15.883	-2	6.6	1	1	1	#N/A	#N/A		#N/A	#N/A
P12710	Fatty acid-binding protein, liver OS=Mus musculus OX=10090 GN=Fabp1	Fabp1	14.245	323.31	74.8	9	105	9	1.423	1.161	1.518	1.261	1.31	1.303
P12787	Cytochrome c oxidase subunit 5A, mitochondrial OS=Mus musculus OX=10090 GN=Cox5a	Cox5a	16.101	67.734	58.9	10	23	10	1.038	1.07	1.036	1.137	0.695	0.79
P12790	Cytochrome P450 2B9 OS=Mus musculus OX=10090 GN=Cyp2b9	Cyp2b9	55.74	39.992	17.3	8	9	6	1.851	1.034	1.591	0.678	0.835	0.709
P12791	Cytochrome P450 2B10 OS=Mus musculus OX=10090 GN=Cyp2b10	Cyp2b10	56.743	2.3207	6	3	4	1	0.994	1.009		0.861	0.818
P12815	Programmed cell death protein 6 OS=Mus musculus OX=10090 GN=Pdcd6	Pdcd6	21.867	15.535	23	5	6	5	1.076	1.058	0.824	1.013	0.961	0.869
P12970	60S ribosomal protein L7a OS=Mus musculus OX=10090 GN=Rpl7a	Rpl7a	29.976	165.58	41.4	14	38	14	0.933	1.016	0.821	1.018	1.035	0.981
P13439	Uridine 5'-monophosphate synthase OS=Mus musculus OX=10090 GN=Umps	Umps	52.292	28.105	18.7	11	13	11	0.934	0.974	1.005	1.009	0.923	1.033
P13516	Acyl-CoA desaturase 1 OS=Mus musculus OX=10090 GN=Scd1	Scd1	41.046	21.93	6.2	2	4	2	0	2.436	1.67	0	0.667	0.533
P13542	Myosin-8 OS=Mus musculus OX=10090 GN=Myh8	Myh8	222.7	34.404	3.6	7	7	5	0.471	0.903	0.684	0.59	1.359	0.834
P13597	Intercellular adhesion molecule 1 OS=Mus musculus OX=10090 GN=Icam1	Icam1	58.844	70.09	10.8	6	10	6	0.978	0.889	0.778	0.871	0.828	0.824
P13634	Carbonic anhydrase 1 OS=Mus musculus OX=10090 GN=Ca1	Ca1	28.33	46.003	28	6	11	6	1.602	1.242	1.7	0.447	1.021	1.432
P13707	Glycerol-3-phosphate dehydrogenase [NAD(+)], cytoplasmic OS=Mus musculus OX=10090 GN=Gpd1	Gpd1	37.572	239.56	61.9	21	50	19	1.465	1.08	1.29	0.939	0.986	0.911
P13745	Glutathione S-transferase A1 OS=Mus musculus OX=10090 GN=Gsta1	Gsta1	25.608	12.707	21.5	5	24	0	0	0.454		0	0.157
P14094	Sodium/potassium-transporting ATPase subunit beta-1 OS=Mus musculus OX=10090 GN=Atp1b1	Atp1b1	35.194	25.116	24	7	13	7	0.815	1.041	0.819	1.093	1.089	1.024
P14106	Complement C1q subcomponent subunit B OS=Mus musculus OX=10090 GN=C1qb	C1qb	26.717	5.5684	5.5	1	1	1	0	#N/A		0	#N/A
P14115	60S ribosomal protein L27a OS=Mus musculus OX=10090 GN=Rpl27a	Rpl27a	16.605	31.857	34.5	5	12	5	0.949	1	1.099	1	1.004	0.969
P14131	40S ribosomal protein S16 OS=Mus musculus OX=10090 GN=Rps16	Rps16	16.445	64.547	67.8	13	35	13	0.935	0.997	0.983	0.906	1.069	1.007
P14148	60S ribosomal protein L7 OS=Mus musculus OX=10090 GN=Rpl7	Rpl7	31.419	206.93	58.9	22	53	21	0.913	0.962	0.961	0.911	1.008	0.985
P14152	Malate dehydrogenase, cytoplasmic OS=Mus musculus OX=10090 GN=Mdh1	Mdh1	36.511	184.42	45.5	16	47	16	1.134	1.095	1.194	1.158	1.189	1.199
P14206	40S ribosomal protein SA OS=Mus musculus OX=10090 GN=Rpsa	Rpsa	32.838	285.94	31.2	9	23	9	0.923	1	0.955	1.016	1.053	1.008
P14211	Calreticulin OS=Mus musculus OX=10090 GN=Calr	Calr	47.994	323.31	55.5	22	100	22	0.854	0.947	0.81	0.914	0.905	0.901
P14246	Solute carrier family 2, facilitated glucose transporter member 2 OS=Mus musculus OX=10090 GN=Slc2a2	Slc2a2	57.106	44.331	9.8	6	15	6	1.084	0.936	0.989	1.107	1.149	1.228
P14429	H-2 class I histocompatibility antigen, Q7 alpha chain OS=Mus musculus OX=10090 GN=H2-Q7	H2-Q7	37.924	4.6934	18.9	6	11	2	0.692	0.679	0.885	0.894	0.838	0.972
P14438	H-2 class II histocompatibility antigen, A-U alpha chain (Fragment) OS=Mus musculus OX=10090 GN=H2-Aa	H2-Aa	25.135	10.199	11.9	2	3	2	0	0		0	0
P14483	H-2 class II histocompatibility antigen, A beta chain OS=Mus musculus OX=10090 GN=H2-Ab1	H2-Ab1	30.128	111.41	16.6	3	3	3	0.875	0.769	0.911	1.193	0.679	0.819
P14576	Signal recognition particle 54 kDa protein OS=Mus musculus OX=10090 GN=Srp54	Srp54	55.72	159.01	32.7	14	26	14	1.036	0.982	0.958	1.002	0.841	1.007
P14602	Heat shock protein beta-1 OS=Mus musculus OX=10090 GN=Hspb1	Hspb1	23.014	24.404	36.8	6	7	6	1.588	0.949	1.261	0.566	0.592	0.717
P14685	26S proteasome non-ATPase regulatory subunit 3 OS=Mus musculus OX=10090 GN=Psmd3	Psmd3	60.718	146.84	39.2	21	42	21	1.042	1	1.075	1.01	1.063	0.973
P14733	Lamin-B1 OS=Mus musculus OX=10090 GN=Lmnb1	Lmnb1	66.785	323.31	47.6	29	49	26	0.852	0.889	0.772	0.907	0.812	0.936
P14824	Annexin A6 OS=Mus musculus OX=10090 GN=Anxa6	Anxa6	75.884	297	50.7	35	64	34	1.02	1.069	1.093	1.09	0.787	1.01
P14847	C-reactive protein OS=Mus musculus OX=10090 GN=Crp	Crp	25.36	5.0819	11.6	2	3	2	0.929	1.092		0.947	0.869
P14869	60S acidic ribosomal protein P0 OS=Mus musculus OX=10090 GN=Rplp0	Rplp0	34.216	111.38	40.7	10	32	10	0.906	0.948	0.946	0.977	0.964	0.995
P14901	Heme oxygenase 1 OS=Mus musculus OX=10090 GN=Hmox1	Hmox1	32.928	47.078	23.9	5	6	5	0.974	0.987	1.031	0.916	0.824	0.86
P15105	Glutamine synthetase OS=Mus musculus OX=10090 GN=Glul	Glul	42.119	310.01	42.9	16	59	16	1.294	0.957	1.299	1.138	1.141	1.044
P15116	Cadherin-2 OS=Mus musculus OX=10090 GN=Cdh2	Cdh2	99.795	59.183	14.1	11	17	11	1.155	1.172	1.059	0.864	1.097	1.14
P15208	Insulin receptor OS=Mus musculus OX=10090 GN=Insr	Insr	155.61	22.804	5.3	8	8	7	0.868	0.929	0.89	1.037	1.022	1.047
P15327	Bisphosphoglycerate mutase OS=Mus musculus OX=10090 GN=Bpgm	Bpgm	29.978	12.121	15.1	4	6	4	1.315	0.97	1.267	0.617	0.817	1.29
P15392	Cytochrome P450 2A4 OS=Mus musculus OX=10090 GN=Cyp2a4	Cyp2a4	56.781	2.9269	36.4	18	34	2	0.605	0.376	0.491	0.718	0.415	0.498
P15508	Spectrin beta chain, erythrocytic OS=Mus musculus OX=10090 GN=Sptb	Sptb	245.25	60.325	9.4	18	25	11	1.145	1.059	1.423	0.53	1.043	1.166
P15532	Nucleoside diphosphate kinase A OS=Mus musculus OX=10090 GN=Nme1	Nme1	17.208	18.206	61.2	9	35	5	0.785	0.808	1.226	0.995	1.245	0.678
P15626	Glutathione S-transferase Mu 2 OS=Mus musculus OX=10090 GN=Gstm2	Gstm2	25.716	155.79	76.1	19	61	10	1.225	1.236	1.038	1.189	1.081	0.87
P15864	Histone H1.2 OS=Mus musculus OX=10090 GN=Hist1h1c	Hist1h1c	21.266	12.022	43.9	13	46	3	0.736	0.912	0.703	0.803	0.792	0.811
P16015	Carbonic anhydrase 3 OS=Mus musculus OX=10090 GN=Ca3	Ca3	29.366	323.31	70.8	14	113	14	1.495	1.462	1.833	1.264	1.614	1.569
P16045	Galectin-1 OS=Mus musculus OX=10090 GN=Lgals1	Lgals1	14.866	85.13	34.8	4	10	4	1.918	1.295	1.165	0.58	0.515	0.357
P16056	Hepatocyte growth factor receptor OS=Mus musculus OX=10090 GN=Met	Met	153.55	17.33	4.6	6	7	6	0.966	0	0.912	1.126	0	0.992
P16110	Galectin-3 OS=Mus musculus OX=10090 GN=Lgals3	Lgals3	27.515	9.5347	16.3	5	5	5	0.844	0.842	0.92	0.919	0.828	0.852
P16125	L-lactate dehydrogenase B chain OS=Mus musculus OX=10090 GN=Ldhb	Ldhb	36.572	22.288	17.4	5	8	4	0	0.917	0.981	0	1.014	1.064
P16254	Signal recognition particle 14 kDa protein OS=Mus musculus OX=10090 GN=Srp14	Srp14	12.51	4.0236	19.1	2	2	2	0.99	0.975	1.103	1	1	0.93
P16294	Coagulation factor IX OS=Mus musculus OX=10090 GN=F9	F9	52.977	5.5191	5.1	3	3	3	0	0	0.998	0	0	0.95
P16301	Phosphatidylcholine-sterol acyltransferase OS=Mus musculus OX=10090 GN=Lcat	Lcat	49.746	23.43	11.2	4	6	4	1.044	1.058		0.842	0.941
P16330	2',3'-cyclic-nucleotide 3'-phosphodiesterase OS=Mus musculus OX=10090 GN=Cnp	Cnp	47.123	6.3602	5.2	2	2	2	0.904	0.985		1.105	1.117
P16331	Phenylalanine-4-hydroxylase OS=Mus musculus OX=10090 GN=Pah	Pah	51.899	250.96	41.1	22	55	22	0.834	1.046	1.124	0.96	1.422	1.245
P16332	Methylmalonyl-CoA mutase, mitochondrial OS=Mus musculus OX=10090 GN=Mut	Mut	82.843	323.31	37	23	45	22	0.982	1.022	1.033	1.058	1.16	1.196
P16406	Glutamyl aminopeptidase OS=Mus musculus OX=10090 GN=Enpep	Enpep	107.96	160.75	32.1	27	31	27	1.168	0.972	1.067	1.177	1.195	1.176
P16460	Argininosuccinate synthase OS=Mus musculus OX=10090 GN=Ass1	Ass1	46.584	200.87	44.2	21	101	21	0.913	1.534	1.487	1.029	1.124	1.206
P16546	Spectrin alpha chain, non-erythrocytic 1 OS=Mus musculus OX=10090 GN=Sptan1	Sptan1	284.59	323.31	46.4	110	179	109	0.908	0.909	0.92	1.006	0.945	0.957
P16627	Heat shock 70 kDa protein 1-like OS=Mus musculus OX=10090 GN=Hspa1l	Hspa1l	70.636	6.3207	24.2	13	39	1	0.536	0.65	0.985	1.223	0.998	0.881
P16675	Lysosomal protective protein OS=Mus musculus OX=10090 GN=Ctsa	Ctsa	53.844	125.07	15.4	6	13	6	0.973	0.984	0.982	1.021	1.064	1.02
P16858	Glyceraldehyde-3-phosphate dehydrogenase OS=Mus musculus OX=10090 GN=Gapdh	Gapdh	35.81	323.31	52.9	16	86	16	1.217	1.108	1.24	0.998	1.136	1.089
P17047	Lysosome-associated membrane glycoprotein 2 OS=Mus musculus OX=10090 GN=Lamp2	Lamp2	45.681	14.526	10.4	5	9	5	0.882	0.934	0.909	1.123	1.061	1.057
P17095	High mobility group protein HMG-I/HMG-Y OS=Mus musculus OX=10090 GN=Hmga1	Hmga1	11.614	6.2655	23.4	3	6	3	0.861	0.863	0.837	0.907	0.757	0.921
P17156	Heat shock-related 70 kDa protein 2 OS=Mus musculus OX=10090 GN=Hspa2	Hspa2	69.641	5.9936	20.9	15	54	1	1.158	1.084	1.024	1.008	0.97	1.165
P17182	Alpha-enolase OS=Mus musculus OX=10090 GN=Eno1	Eno1	47.14	323.31	45.9	18	102	18	1.28	1.052	1.344	1.101	1.091	1.084
P17225	Polypyrimidine tract-binding protein 1 OS=Mus musculus OX=10090 GN=Ptbp1	Ptbp1	56.477	159.06	21.1	9	13	7	0.876	0.949	0.933	0.98	0.837	0.962
P17426	AP-2 complex subunit alpha-1 OS=Mus musculus OX=10090 GN=Ap2a1	Ap2a1	107.66	96.117	23.5	23	41	15	0.953	0.943	1.034	0.995	0.965	1.083
P17427	AP-2 complex subunit alpha-2 OS=Mus musculus OX=10090 GN=Ap2a2	Ap2a2	104.02	323.31	26.5	26	57	18	0.98	0.983	1.016	1.008	0.983	0.993
P17439	Glucosylceramidase OS=Mus musculus OX=10090 GN=Gba	Gba	57.621	36.118	17.3	7	11	7	0.7	0.707	0.816	1.246	1.194	1.06
P17563	Methanethiol oxidase OS=Mus musculus OX=10090 GN=Selenbp1	Selenbp1	52.513	167.88	63.3	26	122	4	1.099	0.945	1.184	1.044	0.995	0.921
P17665	Cytochrome c oxidase subunit 7C, mitochondrial OS=Mus musculus OX=10090 GN=Cox7c	Cox7c	7.3325	19.729	28.6	2	9	2	1.043	1.197	1.028	1.253	0.593	0.624
P17710	Hexokinase-1 OS=Mus musculus OX=10090 GN=Hk1	Hk1	108.3	102.6	9.2	8	9	8	0.879	0.868	0.901	0.94	0.81	0.862
P17717	UDP-glucuronosyltransferase 2B17 OS=Mus musculus OX=10090 GN=Ugt2b17	Ugt2b17	60.855	163.67	27.9	16	57	14	0.897	0.936	0.934	1.151	1.218	1.224
P17742	Peptidyl-prolyl cis-trans isomerase A OS=Mus musculus OX=10090 GN=Ppia	Ppia	17.971	121.85	56.7	10	42	10	0.943	1.004	0.989	1.011	1.017	1.016
P17751	Triosephosphate isomerase OS=Mus musculus OX=10090 GN=Tpi1	Tpi1	32.191	323.31	48.8	13	57	13	0.985	1.051	1.16	1.024	1.103	1.069
P17918	Proliferating cell nuclear antigen OS=Mus musculus OX=10090 GN=Pcna	Pcna	28.785	14.349	19.2	5	6	5	0.838	0.84	0.819	0.89	0.78	0.684
P18052	Receptor-type tyrosine-protein phosphatase alpha OS=Mus musculus OX=10090 GN=Ptpra	Ptpra	93.696	3.3033	2.4	2	2	2	#N/A	#N/A	0.858	#N/A	#N/A	0.812
P18242	Cathepsin D OS=Mus musculus OX=10090 GN=Ctsd	Ctsd	44.953	128.26	22.7	8	22	8	0.953	1.042	0.999	1.046	1.121	1.09
P18572	Basigin OS=Mus musculus OX=10090 GN=Bsg	Bsg	42.444	155.39	18.8	7	11	7	0.992	0.9	0.892	0.84	0.67	0.705
P18581	Cationic amino acid transporter 2 OS=Mus musculus OX=10090 GN=Slc7a2	Slc7a2	71.855	9.9682	2.9	2	2	2	0.621	1.073	0.661	1.101	1.28	1.242
P18608	Non-histone chromosomal protein HMG-14 OS=Mus musculus OX=10090 GN=Hmgn1	Hmgn1	10.152	2.3863	9.4	2	3	2	0	#N/A		0	#N/A
P18653	Ribosomal protein S6 kinase alpha-1 OS=Mus musculus OX=10090 GN=Rps6ka1	Rps6ka1	81.594	72.192	9.5	7	7	3	1.093	0.867	1.002	1.111	1.031	0.909
P18654	Ribosomal protein S6 kinase alpha-3 OS=Mus musculus OX=10090 GN=Rps6ka3	Rps6ka3	83.693	4.1654	7.2	6	7	2	0.92	0.876		0.825	1.227
P18760	Cofilin-1 OS=Mus musculus OX=10090 GN=Cfl1	Cfl1	18.559	87.496	60.8	12	37	10	0.929	0.904	0.925	0.964	0.96	0.885
P18826	Phosphorylase b kinase regulatory subunit alpha, skeletal muscle isoform OS=Mus musculus OX=10090 GN=Phka1	Phka1	138.82	2.5334	0.8	1	1	1	1.107	0.953	1.171	1.195	0.966	1.149
P18828	Syndecan-1 OS=Mus musculus OX=10090 GN=Sdc1	Sdc1	32.904	2.6539	3.2	1	1	1	0.793	0		1.138	0
P19096	Fatty acid synthase OS=Mus musculus OX=10090 GN=Fasn	Fasn	272.43	323.31	33.4	73	160	73	1.502	1.342	1.418	1.108	1.131	1.129
P19157	Glutathione S-transferase P 1 OS=Mus musculus OX=10090 GN=Gstp1	Gstp1	23.609	323.31	63.3	12	111	12	0.618	0.802	0.58	1.383	1.56	1.435
P19221	Prothrombin OS=Mus musculus OX=10090 GN=F2	F2	70.268	39.168	13.3	8	12	8	1.137	1.326	0.954	0.602	0.739	0.831
P19253	60S ribosomal protein L13a OS=Mus musculus OX=10090 GN=Rpl13a	Rpl13a	23.464	49.272	35	8	23	8	0.924	0.94	0.898	1.009	1.005	1.004
P19258	Protein Mpv17 OS=Mus musculus OX=10090 GN=Mpv17	Mpv17	19.686	5.7889	15.9	3	4	3	1.099	0.999	1.138	1.089	1.071	1.063
P19324	Serpin H1 OS=Mus musculus OX=10090 GN=Serpinh1	Serpinh1	46.533	145.01	28.3	9	14	9	0.811	0.799	0.742	0.782	0.767	0.771
P19536	Cytochrome c oxidase subunit 5B, mitochondrial OS=Mus musculus OX=10090 GN=Cox5b	Cox5b	13.813	38.001	38.3	6	27	6	1.011	1.038	1.029	1.076	0.626	0.842
P19639	Glutathione S-transferase Mu 3 OS=Mus musculus OX=10090 GN=Gstm3	Gstm3	25.701	128.71	47.2	12	42	4	0.951	0.776	0.697	0.936	0.737	0.631
P19783	Cytochrome c oxidase subunit 4 isoform 1, mitochondrial OS=Mus musculus OX=10090 GN=Cox4i1	Cox4i1	19.53	177.72	49.7	8	31	8	1.009	1.055	1.172	1.141	0.594	0.76
P19973	Lymphocyte-specific protein 1 OS=Mus musculus OX=10090 GN=Lsp1	Lsp1	36.713	132.57	21.8	4	4	4	0.81	0.718	0.851	0.781	0.617	0.676
P20029	Endoplasmic reticulum chaperone BiP OS=Mus musculus OX=10090 GN=Hspa5	Hspa5	72.421	323.31	56.2	38	192	35	0.703	0.785	0.655	0.778	0.792	0.74
P20060	Beta-hexosaminidase subunit beta OS=Mus musculus OX=10090 GN=Hexb	Hexb	61.115	26.73	9.7	7	7	7	0.909	0.925		0.95	0.805
P20108	Thioredoxin-dependent peroxide reductase, mitochondrial OS=Mus musculus OX=10090 GN=Prdx3	Prdx3	28.127	75.367	29.6	5	13	5	0.936	0.993	0.944	1.024	1.046	0.947
P20152	Vimentin OS=Mus musculus OX=10090 GN=Vim	Vim	53.687	323.31	63.3	34	56	28	1.096	0.8	0.87	0.88	0.762	0.739
P20852	Cytochrome P450 2A5 OS=Mus musculus OX=10090 GN=Cyp2a5	Cyp2a5	56.74	323.31	39.9	19	39	3	1.206	1.056	0.932	1.258	1.051	0.962
P20918	Plasminogen OS=Mus musculus OX=10090 GN=Plg	Plg	90.807	53.224	10.6	9	25	9	0.913	0.898	0.91	0.663	0.812	0.88
P21107	Tropomyosin alpha-3 chain OS=Mus musculus OX=10090 GN=Tpm3	Tpm3	32.994	61.88	39.6	14	21	7	0.95	0.881	0.954	0.985	0.936	0.913
P21126	Ubiquitin-like protein 4A OS=Mus musculus OX=10090 GN=Ubl4a	Ubl4a	17.8	14.855	23.6	3	3	3	1.099	0	1.116	1.047	0	0.997
P21180	Complement C2 OS=Mus musculus OX=10090 GN=C2	C2	84.741	2.9946	2.2	1	1	1	#N/A	0		#N/A	0
P21271	Unconventional myosin-Vb OS=Mus musculus OX=10090 GN=Myo5b	Myo5b	210.57	5.0868	0.8	1	2	1	1.02	0.779	1.31	1.028	0.9	0.823
P21278	Guanine nucleotide-binding protein subunit alpha-11 OS=Mus musculus OX=10090 GN=Gna11	Gna11	42.024	65.052	19.5	6	11	4	0.886	0.982	0.913	1.063	1.136	0.916
P21279	Guanine nucleotide-binding protein G(q) subunit alpha OS=Mus musculus OX=10090 GN=Gnaq	Gnaq	42.158	32.691	18.7	6	11	4	1.028	0.986	0.891	0.965	1.083	1.135
P21300	Aldose reductase-related protein 1 OS=Mus musculus OX=10090 GN=Akr1b7	Akr1b7	35.988	36.598	24.1	9	14	5	0	0.64	0.547	0	0.667	0.802
P21440	Phosphatidylcholine translocator ABCB4 OS=Mus musculus OX=10090 GN=Abcb4	Abcb4	140.38	259.09	22	27	34	22	1.22	1.039	1.117	0.99	0.855	0.905
P21614	Vitamin D-binding protein OS=Mus musculus OX=10090 GN=Gc	Gc	53.6	106.69	16	9	16	9	0.966	1.025	0.993	0.896	0.946	0.926
P21619	Lamin-B2 OS=Mus musculus OX=10090 GN=Lmnb2	Lmnb2	67.317	271.99	50	26	39	23	1.055	0.961	1	1.086	1.022	1.011
P21956	Lactadherin OS=Mus musculus OX=10090 GN=Mfge8	Mfge8	51.24	6.8141	5.4	2	2	2	#N/A	1.084		#N/A	1.015
P21958	Antigen peptide transporter 1 OS=Mus musculus OX=10090 GN=Tap1	Tap1	78.863	81.805	12.8	8	10	8	0.905	0.886	0.917	0.959	0.787	0.778
P21981	Protein-glutamine gamma-glutamyltransferase 2 OS=Mus musculus OX=10090 GN=Tgm2	Tgm2	77.06	323.31	45.6	28	50	28	0.871	0.825	0.913	0.854	0.665	0.71
P22315	Ferrochelatase, mitochondrial OS=Mus musculus OX=10090 GN=Fech	Fech	47.13	135.32	31.9	11	26	11	0.956	0.952	0.928	1.112	1.164	1.14
P22437	Prostaglandin G/H synthase 1 OS=Mus musculus OX=10090 GN=Ptgs1	Ptgs1	69.042	9.9341	9.3	4	4	4	1.058	0.993		0.94	0.858
P22599	Alpha-1-antitrypsin 1-2 OS=Mus musculus OX=10090 GN=Serpina1b	Serpina1b	45.974	70.812	29.8	11	33	2	1.251	1.029	1.031	0.504	1.022	0.787
P22892	AP-1 complex subunit gamma-1 OS=Mus musculus OX=10090 GN=Ap1g1	Ap1g1	91.349	154.95	15.9	13	17	12	0.971	1.001	1.004	0.974	0.954	1.032
P22907	Porphobilinogen deaminase OS=Mus musculus OX=10090 GN=Hmbs	Hmbs	39.344	11.003	14.4	6	7	6	1.012	1.002	1.066	0.972	1.019	1.069
P23116	Eukaryotic translation initiation factor 3 subunit A OS=Mus musculus OX=10090 GN=Eif3a	Eif3a	161.93	298.71	33.9	50	80	50	0.997	1.004	0.971	0.979	0.954	0.941
P23198	Chromobox protein homolog 3 OS=Mus musculus OX=10090 GN=Cbx3	Cbx3	20.855	45.274	27.3	6	8	6	0.829	0.879	0.822	0.903	0.802	0.924
P23249	Putative helicase MOV-10 OS=Mus musculus OX=10090 GN=Mov10	Mov10	113.58	113.93	19.2	15	18	15	0.838	0.826	0.733	0.995	0.903	0.895
P23475	X-ray repair cross-complementing protein 6 OS=Mus musculus OX=10090 GN=Xrcc6	Xrcc6	69.483	24.087	14.6	8	12	8	1.064	0.941	1.227	0.938	0.802	0.951
P23492	Purine nucleoside phosphorylase OS=Mus musculus OX=10090 GN=Pnp	Pnp	32.277	281.19	47.8	10	33	10	0.86	0.875	0.855	0.952	0.999	1.057
P23506	Protein-L-isoaspartate(D-aspartate) O-methyltransferase OS=Mus musculus OX=10090 GN=Pcmt1	Pcmt1	24.634	27.301	24.7	5	6	5	1.01	0.973	1.046	1.02	0.999	0.924
P23589	Carbonic anhydrase 5A, mitochondrial OS=Mus musculus OX=10090 GN=Ca5a	Ca5a	34.072	117.56	29.1	7	14	7	1.023	1.087	1.114	1.114	1.163	1.091
P23591	GDP-L-fucose synthase OS=Mus musculus OX=10090 GN=Tsta3	Tsta3	35.877	118.23	22.7	5	9	5	0.987	0.99	0.947	0.975	1.077	1.061
P23881	Transcription elongation factor A protein 3 OS=Mus musculus OX=10090 GN=Tcea3	Tcea3	38.849	6.3674	4	1	1	1	1.096	1.006		0.972	1.009
P23950	mRNA decay activator protein ZFP36L1 OS=Mus musculus OX=10090 GN=Zfp36l1	Zfp36l1	36.384	1.8244	3	1	1	1	1.151	1.077	0.831	0.792	1.046	0.895
P23953	Carboxylesterase 1C OS=Mus musculus OX=10090 GN=Ces1c	Ces1c	61.055	193.01	20.8	12	30	10	1.019	1.014	1.107	0.99	1.24	1.346
P24063	Integrin alpha-L OS=Mus musculus OX=10090 GN=Itgal	Itgal	128.33	10.63	2.5	3	3	3	0.872	0.93	0.893	1.035	0.95	0.896
P24270	Catalase OS=Mus musculus OX=10090 GN=Cat	Cat	59.795	323.31	56.5	30	141	30	1.119	0.968	1.136	1.075	0.986	0.991
P24369	Peptidyl-prolyl cis-trans isomerase B OS=Mus musculus OX=10090 GN=Ppib	Ppib	23.713	133.48	44.9	10	36	10	0.728	0.867	0.727	0.907	0.915	0.93
P24452	Macrophage-capping protein OS=Mus musculus OX=10090 GN=Capg	Capg	39.24	60.016	13.9	4	4	4	1.25	0.719	0.882	0.771	0.74	0.623
P24456	Cytochrome P450 2D10 OS=Mus musculus OX=10090 GN=Cyp2d10	Cyp2d10	57.233	317.16	30.2	19	59	9	1.053	0.934	1.014	1.107	1.22	1.231
P24457	Cytochrome P450 2D11 OS=Mus musculus OX=10090 GN=Cyp2d11	Cyp2d11	56.987	46.393	14.9	10	31	1	1.339	1.072	1.106	1.223	1.216	1.49
P24472	Glutathione S-transferase A4 OS=Mus musculus OX=10090 GN=Gsta4	Gsta4	25.564	32.017	21.6	6	17	5	1.036	1.116	0.9	0.998	0.803	0.84
P24527	Leukotriene A-4 hydrolase OS=Mus musculus OX=10090 GN=Lta4h	Lta4h	69.05	323.31	40.8	22	44	22	0.94	0.996	1.083	1.043	1.141	1.133
P24547	Inosine-5'-monophosphate dehydrogenase 2 OS=Mus musculus OX=10090 GN=Impdh2	Impdh2	55.814	127.47	28	13	14	13	1.024	0.934	1.028	1.027	1.003	1.031
P24549	Retinal dehydrogenase 1 OS=Mus musculus OX=10090 GN=Aldh1a1	Aldh1a1	54.467	323.31	49.5	25	93	12	1.545	1.174	1.651	0.983	1.04	0.995
P24638	Lysosomal acid phosphatase OS=Mus musculus OX=10090 GN=Acp2	Acp2	48.508	6.2028	3.3	1	1	1	0.961	0.998	0.94	1.048	1.069	0.916
P24668	Cation-dependent mannose-6-phosphate receptor OS=Mus musculus OX=10090 GN=M6pr	M6pr	31.172	72.155	20.5	5	6	5	0.983	0.967	0.851	0.915	1.001	0.968
P24721	Asialoglycoprotein receptor 2 OS=Mus musculus OX=10090 GN=Asgr2	Asgr2	34.906	14.704	13.6	5	8	5	0.948	0.936	0.948	0.98	1.046	1.172
P24788	Cyclin-dependent kinase 11B OS=Mus musculus OX=10090 GN=Cdk11b	Cdk11b	91.512	7.5115	4.6	4	4	4	0	0.941		0	0.864
P24815	3 beta-hydroxysteroid dehydrogenase/Delta 5-->4-isomerase type 1 OS=Mus musculus OX=10090 GN=Hsd3b1	Hsd3b1	42.062	24.176	6.2	2	3	1	0	0.242		0	0
P25085	Interleukin-1 receptor antagonist protein OS=Mus musculus OX=10090 GN=Il1rn	Il1rn	20.274	15.936	7.3	1	1	1	0.447	0	0.305	0.439	0	0.281
P25206	DNA replication licensing factor MCM3 OS=Mus musculus OX=10090 GN=Mcm3	Mcm3	91.545	6.5418	4.4	4	5	4	0.549	0.976	0.776	0.739	0.931	0.747
P25444	40S ribosomal protein S2 OS=Mus musculus OX=10090 GN=Rps2	Rps2	31.231	121.52	31.1	9	30	9	0.902	0.966	0.951	0.973	1.033	1.001
P25446	Tumor necrosis factor receptor superfamily member 6 OS=Mus musculus OX=10090 GN=Fas	Fas	37.437	8.1357	6.1	2	2	2	1.104	1.033		0.845	0.727
P25688	Uricase OS=Mus musculus OX=10090 GN=Uox	Uox	35.039	313.91	54.8	18	102	18	1.103	1.309	1.27	0.952	0.576	0.923
P25911	Tyrosine-protein kinase Lyn OS=Mus musculus OX=10090 GN=Lyn	Lyn	58.812	22.808	16.4	8	12	6	0.88	0.968	0.832	1.046	0.946	1.011
P25976	Nucleolar transcription factor 1 OS=Mus musculus OX=10090 GN=Ubtf	Ubtf	89.508	42.043	11.1	8	8	8	0.939	1.006	0.907	0.975	0.937	1.001
P26039	Talin-1 OS=Mus musculus OX=10090 GN=Tln1	Tln1	269.82	323.31	36.2	77	125	68	0.932	0.898	0.935	0.969	0.985	0.942
P26040	Ezrin OS=Mus musculus OX=10090 GN=Ezr	Ezr	69.406	9.8018	18.3	14	26	6	1.014	0.843	0.825	0.886	0.824	0.968
P26041	Moesin OS=Mus musculus OX=10090 GN=Msn	Msn	67.766	197.28	39.3	29	61	20	0.911	0.885	0.894	0.956	0.88	0.822
P26043	Radixin OS=Mus musculus OX=10090 GN=Rdx	Rdx	68.542	303.13	38.8	31	71	21	1.045	1.111	1.147	1.041	1.126	1.076
P26150	3 beta-hydroxysteroid dehydrogenase/Delta 5-->4-isomerase type 3 OS=Mus musculus OX=10090 GN=Hsd3b3	Hsd3b3	42.031	239.38	31.9	11	26	9	0.977	1.127	1.091	1.074	1.235	1.258
P26187	Methylated-DNA--protein-cysteine methyltransferase OS=Mus musculus OX=10090 GN=Mgmt	Mgmt	22.434	4.4741	16.6	2	3	2	0	#N/A		0	#N/A
P26231	Catenin alpha-1 OS=Mus musculus OX=10090 GN=Ctnna1	Ctnna1	100.11	323.31	38.5	31	50	31	0.974	0.982	0.899	0.984	0.931	0.969
P26262	Plasma kallikrein OS=Mus musculus OX=10090 GN=Klkb1	Klkb1	71.382	19.601	7.1	4	6	4	1.153	0.993	1.081	0.869	1.132	1.192
P26361	Cystic fibrosis transmembrane conductance regulator OS=Mus musculus OX=10090 GN=Cftr	Cftr	167.87	3.3951	1.6	2	3	2	0.56	0.893	0.957	1.398	1.304	1.247
P26369	Splicing factor U2AF 65 kDa subunit OS=Mus musculus OX=10090 GN=U2af2	U2af2	53.516	39.781	13.5	5	7	5	0.894	0.938	0.934	0.968	1.005	0.992
P26443	Glutamate dehydrogenase 1, mitochondrial OS=Mus musculus OX=10090 GN=Glud1	Glud1	61.336	323.31	45.2	24	134	24	0.945	0.964	1.067	0.941	1	0.996
P26450	Phosphatidylinositol 3-kinase regulatory subunit alpha OS=Mus musculus OX=10090 GN=Pik3r1	Pik3r1	83.516	5.073	1.5	1	1	1	1.09	0.884	0.844	1.088	1.131	1.093
P26516	26S proteasome non-ATPase regulatory subunit 7 OS=Mus musculus OX=10090 GN=Psmd7	Psmd7	36.539	19.268	12.1	4	6	4	1.02	1.045	1.109	1	1.026	0.992
P26638	Serine--tRNA ligase, cytoplasmic OS=Mus musculus OX=10090 GN=Sars	Sars	58.388	166.98	24.4	10	12	10	0.955	1.001	0.95	1.02	1.046	0.977
P26645	Myristoylated alanine-rich C-kinase substrate OS=Mus musculus OX=10090 GN=Marcks	Marcks	29.661	99.678	16.8	3	4	3	0.818	0.823	0.743	0.9	0.848	0.775
P26883	Peptidyl-prolyl cis-trans isomerase FKBP1A OS=Mus musculus OX=10090 GN=Fkbp1a	Fkbp1a	11.922	93.844	25	2	3	2	0.907	0.957	0.961	0.928	0.854	0.771
P27005	Protein S100-A8 OS=Mus musculus OX=10090 GN=S100a8	S100a8	10.294	2.0177	7.9	1	3	1	1.234	1.089	0.534	0.519	0.865	0.188
P27046	Alpha-mannosidase 2 OS=Mus musculus OX=10090 GN=Man2a1	Man2a1	131.63	159.29	18.1	19	30	19	0.913	1.094	0.863	0.889	0.912	0.942
P27048	Small nuclear ribonucleoprotein-associated protein B OS=Mus musculus OX=10090 GN=Snrpb	Snrpb	23.656	6.5432	10	2	4	2	0.996	0.919	1.029	1.167	0.968	0.991
P27546	Microtubule-associated protein 4 OS=Mus musculus OX=10090 GN=Map4	Map4	117.43	274.17	28.4	25	34	25	1.036	0.872	0.924	0.796	0.841	0.736
P27600	Guanine nucleotide-binding protein subunit alpha-12 OS=Mus musculus OX=10090 GN=Gna12	Gna12	44.095	3.5829	4.5	2	2	2	#N/A	#N/A	0.952	#N/A	#N/A	0.999
P27601	Guanine nucleotide-binding protein subunit alpha-13 OS=Mus musculus OX=10090 GN=Gna13	Gna13	44.054	85.226	25.5	9	12	9	1.027	1	0.928	0.985	1.014	1.081
P27612	Phospholipase A-2-activating protein OS=Mus musculus OX=10090 GN=Plaa	Plaa	87.22	173.38	26.7	17	23	17	1.021	1.04	0.998	1.063	1.033	1.005
P27641	X-ray repair cross-complementing protein 5 OS=Mus musculus OX=10090 GN=Xrcc5	Xrcc5	83.056	12.323	5.6	4	5	4	0.968	0.957	1.017	0.942	0.964	0.966
P27656	Hepatic triacylglycerol lipase OS=Mus musculus OX=10090 GN=Lipc	Lipc	57.388	1.9292	3.7	2	2	2	1.164	0	1.336	1.301	0	1.256
P27659	60S ribosomal protein L3 OS=Mus musculus OX=10090 GN=Rpl3	Rpl3	46.109	164.86	38.7	18	51	18	0.921	0.976	0.861	0.951	0.963	0.935
P27661	Histone H2AX OS=Mus musculus OX=10090 GN=H2afx	H2afx	15.142	24.196	27.3	6	19	3	0.811	0.789	0.657	0.837	0.873	0.774
P27773	Protein disulfide-isomerase A3 OS=Mus musculus OX=10090 GN=Pdia3	Pdia3	56.678	323.31	59.8	34	106	34	0.808	0.899	0.835	0.867	0.894	0.86
P27786	Steroid 17-alpha-hydroxylase/17,20 lyase OS=Mus musculus OX=10090 GN=Cyp17a1	Cyp17a1	57.637	21.785	8.1	4	6	4	0.811	1.712	1.045	0.639	0.549	0.779
P27808	Alpha-1,3-mannosyl-glycoprotein 2-beta-N-acetylglucosaminyltransferase OS=Mus musculus OX=10090 GN=Mgat1	Mgat1	51.69	13.54	17	7	9	7	0.978	0.922	1	0.9	0.931	0.894
P27870	Proto-oncogene vav OS=Mus musculus OX=10090 GN=Vav1	Vav1	98.136	4.5343	2	2	2	2	#N/A	0	0.751	#N/A	0	0.651
P28033	CCAAT/enhancer-binding protein beta OS=Mus musculus OX=10090 GN=Cebpb	Cebpb	31.445	1.7564	3.4	1	1	1	#N/A	0		#N/A	0
P28063	Proteasome subunit beta type-8 OS=Mus musculus OX=10090 GN=Psmb8	Psmb8	30.26	88.434	30.4	7	10	7	0.834	0.834	0.951	0.868	0.954	0.861
P28076	Proteasome subunit beta type-9 OS=Mus musculus OX=10090 GN=Psmb9	Psmb9	23.396	4.1907	8.7	2	3	2	0.929	0.851	0.895	0.942	0.881	0.856
P28230	Gap junction beta-1 protein OS=Mus musculus OX=10090 GN=Gjb1	Gjb1	32.003	48.217	13.1	5	14	5	1.101	1.155	0.922	0.921	0.743	0.965
P28271	Cytoplasmic aconitate hydratase OS=Mus musculus OX=10090 GN=Aco1	Aco1	98.124	271.35	35.1	33	58	32	1.108	1.099	1.131	1.068	1.144	1.13
P28352	DNA-(apurinic or apyrimidinic site) lyase OS=Mus musculus OX=10090 GN=Apex1	Apex1	35.49	42.69	21.8	5	6	5	0.899	0.916	0.92	0.898	1.051	1.004
P28474	Alcohol dehydrogenase class-3 OS=Mus musculus OX=10090 GN=Adh5	Adh5	39.547	102.36	27.8	11	38	11	1.061	1.071	1.207	1.122	1.145	1.291
P28650	Adenylosuccinate synthetase isozyme 1 OS=Mus musculus OX=10090 GN=Adssl1	Adssl1	50.254	47.118	21.7	8	9	8	1.23	1.344	1.352	1.168	0.978	1.426
P28651	Carbonic anhydrase-related protein OS=Mus musculus OX=10090 GN=Ca8	Ca8	33.081	72.909	12	3	5	3	1.088	1.046	1.268	1.13	1.422	1.213
P28653	Biglycan OS=Mus musculus OX=10090 GN=Bgn	Bgn	41.639	84.526	17.1	5	12	4	1.23	1.094	0.922	1.029	0.739	1.006
P28654	Decorin OS=Mus musculus OX=10090 GN=Dcn	Dcn	39.809	6.9431	12.7	4	10	3	1.051	0.887	0.9	1.059	0.734	1.08
P28656	Nucleosome assembly protein 1-like 1 OS=Mus musculus OX=10090 GN=Nap1l1	Nap1l1	45.345	153.84	14.3	4	13	3	1.096	0.952	0.989	0.913	0.863	0.757
P28658	Ataxin-10 OS=Mus musculus OX=10090 GN=Atxn10	Atxn10	53.706	75.174	22.5	10	11	10	1.044	0.99	0.945	0.957	0.878	0.971
P28659	CUGBP Elav-like family member 1 OS=Mus musculus OX=10090 GN=Celf1	Celf1	52.107	8.4302	6.2	4	5	4	1.013	1.023	0.916	1.027	0.972	0.959
P28660	Nck-associated protein 1 OS=Mus musculus OX=10090 GN=Nckap1	Nckap1	128.78	107.16	14.1	15	19	14	1.009	1.075	0.945	0.974	1.054	0.935
P28661	Septin-4 OS=Mus musculus OX=10090 GN=Sept4	Sept4	54.935	6.372	8.6	4	5	3	0.973	0.934	0.795	1.012	0.992	1.501
P28665	Murinoglobulin-1 OS=Mus musculus OX=10090 GN=Mug1	Mug1	165.3	323.31	21.6	33	71	16	0.949	0.96	0.75	0.975	1.348	1.2
P28666	Murinoglobulin-2 OS=Mus musculus OX=10090 GN=Mug2	Mug2	162.38	73.649	18.2	25	48	8	0.906	1.029	1.226	1.004	1.182	1.157
P28667	MARCKS-related protein OS=Mus musculus OX=10090 GN=Marcksl1	Marcksl1	20.165	48.977	18.5	3	5	3	0.869	0.814	0.802	0.886	0.938	0.772
P28700	Retinoic acid receptor RXR-alpha OS=Mus musculus OX=10090 GN=Rxra	Rxra	51.216	6.0071	6.4	3	4	3	0.97	0	1.117	0.991	0	1.101
P28798	Granulins OS=Mus musculus OX=10090 GN=Grn	Grn	63.458	2.6038	1.7	1	1	1	#N/A	#N/A		#N/A	#N/A
P28843	Dipeptidyl peptidase 4 OS=Mus musculus OX=10090 GN=Dpp4	Dpp4	87.436	124.85	20.3	16	27	16	1.033	1.151	1.115	1.157	0.634	0.827
P28867	Protein kinase C delta type OS=Mus musculus OX=10090 GN=Prkcd	Prkcd	77.546	5.7527	4.6	3	3	3	0.984	#N/A	0.779	0.955	#N/A	0.973
P29341	Polyadenylate-binding protein 1 OS=Mus musculus OX=10090 GN=Pabpc1	Pabpc1	70.67	280.28	29.1	18	39	18	0.968	0.971	0.972	0.988	0.94	0.961
P29351	Tyrosine-protein phosphatase non-receptor type 6 OS=Mus musculus OX=10090 GN=Ptpn6	Ptpn6	67.558	89.597	30.9	17	20	17	1.012	1.059	1.015	0.873	0.91	0.746
P29391	Ferritin light chain 1 OS=Mus musculus OX=10090 GN=Ftl1	Ftl1	20.802	323.31	59.6	9	27	9	1.011	1.241	0.891	1.475	1.099	1.755
P29416	Beta-hexosaminidase subunit alpha OS=Mus musculus OX=10090 GN=Hexa	Hexa	60.612	54.135	15.3	7	13	7	0.92	0.913	0.986	0.873	0.827	0.926
P29452	Caspase-1 OS=Mus musculus OX=10090 GN=Casp1	Casp1	45.64	9.9622	2.7	1	1	1	0.792	0	0.763	1.103	0	0.481
P29533	Vascular cell adhesion protein 1 OS=Mus musculus OX=10090 GN=Vcam1	Vcam1	81.317	10.145	4.2	3	4	3	0.943	0.96	0.93	0.882	0.756	0.784
P29595	NEDD8 OS=Mus musculus OX=10090 GN=Nedd8	Nedd8	8.9723	10.489	28.4	3	10	3	1.052	0.993	0.922	0.799	1.164	0.96
P29699	Alpha-2-HS-glycoprotein OS=Mus musculus OX=10090 GN=Ahsg	Ahsg	37.325	7.3606	9.3	3	7	3	0.624	0.757	0.49	0.522	0.727	0.323
P29758	Ornithine aminotransferase, mitochondrial OS=Mus musculus OX=10090 GN=Oat	Oat	48.354	323.31	38.7	14	41	14	1.175	1.88	1.211	0.931	0.96	0.838
P29788	Vitronectin OS=Mus musculus OX=10090 GN=Vtn	Vtn	54.848	49.406	11.3	4	7	4	0.912	0.841	0.93	0.879	0.968	1.036
P30115	Glutathione S-transferase A3 OS=Mus musculus OX=10090 GN=Gsta3	Gsta3	25.36	102.65	32.6	8	59	6	1.178	1.158	1.392	1.148	1.274	1.318
P30204	Macrophage scavenger receptor types I and II OS=Mus musculus OX=10090 GN=Msr1	Msr1	50.169	3.8429	4.6	2	2	2	0.794	0.873	0.796	1.017	0.942	0.881
P30412	Peptidyl-prolyl cis-trans isomerase C OS=Mus musculus OX=10090 GN=Ppic	Ppic	22.794	8.2075	15.1	2	2	2	0	0		0	0
P30416	Peptidyl-prolyl cis-trans isomerase FKBP4 OS=Mus musculus OX=10090 GN=Fkbp4	Fkbp4	51.572	146.3	41.7	21	40	21	0.997	1.028	1.034	0.969	0.982	0.966
P30681	High mobility group protein B2 OS=Mus musculus OX=10090 GN=Hmgb2	Hmgb2	24.162	30.171	29.5	8	13	8	0.83	0.828	0.871	0.853	0.713	0.636
P30999	Catenin delta-1 OS=Mus musculus OX=10090 GN=Ctnnd1	Ctnnd1	104.92	271.55	25.2	20	26	20	1.004	0.979	0.854	0.889	0.869	0.896
P31001	Desmin OS=Mus musculus OX=10090 GN=Des	Des	53.497	142.2	37.3	19	23	14	1.045	0.957	0.876	1.022	0.914	0.989
P31230	Aminoacyl tRNA synthase complex-interacting multifunctional protein 1 OS=Mus musculus OX=10090 GN=Aimp1	Aimp1	33.997	108.82	31.9	8	14	8	1.009	0.939	1.014	0.917	0.989	0.93
P31428	Dipeptidase 1 OS=Mus musculus OX=10090 GN=Dpep1	Dpep1	45.722	5.3148	2.7	1	1	1	1.1	0.955		1.023	0.991
P31532	Serum amyloid A-4 protein OS=Mus musculus OX=10090 GN=Saa4	Saa4	15.088	40.461	23.8	3	3	3	1.32	1.113	1.227	0.494	0.804	0.811
P31649	Sodium- and chloride-dependent GABA transporter 2 OS=Mus musculus OX=10090 GN=Slc6a13	Slc6a13	68.284	52.404	4.2	2	2	2	0	#N/A	0.901	0	#N/A	0.765
P31651	Sodium- and chloride-dependent betaine transporter OS=Mus musculus OX=10090 GN=Slc6a12	Slc6a12	69.613	20.062	5	2	2	2	0.804	0	0.71	0.967	0	1.016
P31725	Protein S100-A9 OS=Mus musculus OX=10090 GN=S100a9	S100a9	13.049	56.471	51.3	7	18	7	0.821	0.61	0.647	0.439	0.442	0.32
P31750	RAC-alpha serine/threonine-protein kinase OS=Mus musculus OX=10090 GN=Akt1	Akt1	55.707	2.235	5.4	3	3	2	0.985	1.001	0.734	0.974	0.972	0.831
P31786	Acyl-CoA-binding protein OS=Mus musculus OX=10090 GN=Dbi	Dbi	10	269.22	86.2	9	37	9	1.169	1.123	1.475	1.058	1.076	1.057
P31809	Carcinoembryonic antigen-related cell adhesion molecule 1 OS=Mus musculus OX=10090 GN=Ceacam1	Ceacam1	57.015	236.23	8.1	3	5	3	1.049	1.085	1.012	1.011	1.168	1.16
P31938	Dual specificity mitogen-activated protein kinase kinase 1 OS=Mus musculus OX=10090 GN=Map2k1	Map2k1	43.474	7.6097	16.3	8	16	3	1.27	1.031	1.027	0.96	1.117	0.982
P32020	Non-specific lipid-transfer protein OS=Mus musculus OX=10090 GN=Scp2	Scp2	59.125	323.31	39.5	21	138	21	1.33	1.27	1.309	1.042	0.944	1.011
P32067	Lupus La protein homolog OS=Mus musculus OX=10090 GN=Ssb	Ssb	47.756	111.72	31.1	15	26	15	0.979	0.933	0.988	0.988	0.926	0.957
P32233	Developmentally-regulated GTP-binding protein 1 OS=Mus musculus OX=10090 GN=Drg1	Drg1	40.512	58.47	19.9	6	7	6	0.96	1.031	0.942	1.017	0.979	0.985
P32261	Antithrombin-III OS=Mus musculus OX=10090 GN=Serpinc1	Serpinc1	52.003	37.99	18.7	10	10	10	0.96	1.02	0.912	0.92	0.973	0.907
P32507	Nectin-2 OS=Mus musculus OX=10090 GN=Nectin2	Nectin2	57.317	35.635	8.9	3	5	3	1.003	1.035	1.153	1.07	0.955	0.937
P32883	GTPase KRas OS=Mus musculus OX=10090 GN=Kras	Kras	21.656	5.6676	17.5	3	4	2	0.892	0.952	0.924	1.034	0.996	0.966
P32921	Tryptophan--tRNA ligase, cytoplasmic OS=Mus musculus OX=10090 GN=Wars	Wars	54.357	118.83	19.5	8	15	8	0.958	0.974	0.887	1.015	1.013	0.916
P33146	Cadherin-15 OS=Mus musculus OX=10090 GN=Cdh15	Cdh15	85.643	2.4887	2.2	1	4	1	0.594	#N/A	0.577	1.553	#N/A	1.46
P33267	Cytochrome P450 2F2 OS=Mus musculus OX=10090 GN=Cyp2f2	Cyp2f2	55.948	257.52	31.8	16	43	16	0.873	0.927	0.92	1.169	1.088	1.209
P33587	Vitamin K-dependent protein C OS=Mus musculus OX=10090 GN=Proc	Proc	51.818	5.5835	5	2	2	2	0	1.049	0.928	0	1.105	0.952
P33622	Apolipoprotein C-III OS=Mus musculus OX=10090 GN=Apoc3	Apoc3	10.982	174.04	46.5	3	9	3	1.21	0.954	1.079	0.858	0.978	1.144
P34022	Ran-specific GTPase-activating protein OS=Mus musculus OX=10090 GN=Ranbp1	Ranbp1	23.596	18.545	13.3	3	4	3	0.929	0.905	0.883	0.997	0.918	0.917
P34152	Focal adhesion kinase 1 OS=Mus musculus OX=10090 GN=Ptk2	Ptk2	123.54	20.278	5.3	6	7	6	0.971	0.925	0.901	1.049	0.918	0.923
P34884	Macrophage migration inhibitory factor OS=Mus musculus OX=10090 GN=Mif	Mif	12.504	43.056	47.8	5	9	5	0.923	0.82	0.995	1.134	1.054	0.854
P34914	Bifunctional epoxide hydrolase 2 OS=Mus musculus OX=10090 GN=Ephx2	Ephx2	62.515	323.31	48.4	20	78	20	1.334	1.204	1.373	1.144	1.15	1.166
P34927	Asialoglycoprotein receptor 1 OS=Mus musculus OX=10090 GN=Asgr1	Asgr1	32.591	126.64	36.6	11	23	11	0.968	0.969	0.907	1.006	0.961	1.147
P34928	Apolipoprotein C-I OS=Mus musculus OX=10090 GN=Apoc1	Apoc1	9.6963	21.187	30.7	4	12	4	1.412	1.082	1.391	0.826	0.93	0.96
P35123	Ubiquitin carboxyl-terminal hydrolase 4 OS=Mus musculus OX=10090 GN=Usp4	Usp4	108.34	51.42	14.3	13	13	13	1.004	1.037	1.07	1.018	1.089	0.997
P35174	Stefin-2 OS=Mus musculus OX=10090 GN=Stfa2	Stfa2	11.842	1.7766	11.7	1	1	1	#N/A	0		#N/A	0
P35175	Stefin-1 OS=Mus musculus OX=10090 GN=Stfa1	Stfa1	11.006	7.2926	39.2	4	6	4	0.709	0.695	0.262	0.806	0.706	0.486
P35235	Tyrosine-protein phosphatase non-receptor type 11 OS=Mus musculus OX=10090 GN=Ptpn11	Ptpn11	68.46	59.36	17.6	11	11	11	0.998	0.977	0.973	0.951	1.018	1.039
P35278	Ras-related protein Rab-5C OS=Mus musculus OX=10090 GN=Rab5c	Rab5c	23.412	74.798	34.3	6	20	4	0.983	0.94	0.89	0.966	0.948	0.98
P35279	Ras-related protein Rab-6A OS=Mus musculus OX=10090 GN=Rab6a	Rab6a	23.59	157.14	55.3	10	23	10	0.982	0.974	0.917	0.98	0.918	0.901
P35282	Ras-related protein Rab-21 OS=Mus musculus OX=10090 GN=Rab21	Rab21	24.106	2.9745	4.5	1	1	1	0	0.868	0.969	0	0.983	0.954
P35285	Ras-related protein Rab-22A OS=Mus musculus OX=10090 GN=Rab22a	Rab22a	21.802	3.4817	4.1	1	1	1	0.899	0.82	0.851	0.994	0.918	1.036
P35288	Ras-related protein Rab-23 OS=Mus musculus OX=10090 GN=Rab23	Rab23	26.678	7.0861	6.8	1	1	1	0.984	0	1.089	0.833	0	0.983
P35290	Ras-related protein Rab-24 OS=Mus musculus OX=10090 GN=Rab24	Rab24	23.144	14.481	14.8	3	3	3	0.878	0.988	1.05	1.291	1.216	1.077
P35292	Ras-related protein Rab-17 OS=Mus musculus OX=10090 GN=Rab17	Rab17	23.64	41.841	31.8	5	8	5	0.933	0.962	0.969	1.084	1.085	0.963
P35293	Ras-related protein Rab-18 OS=Mus musculus OX=10090 GN=Rab18	Rab18	23.035	157.14	51.9	10	23	10	1.269	1.178	1.206	1.009	0.97	1.029
P35330	Intercellular adhesion molecule 2 OS=Mus musculus OX=10090 GN=Icam2	Icam2	31.39	3.7429	4	1	1	1	#N/A	#N/A		#N/A	#N/A
P35459	Lymphocyte antigen 6D OS=Mus musculus OX=10090 GN=Ly6d	Ly6d	13.395	2.1915	11	1	1	1	#N/A	#N/A		#N/A	#N/A
P35486	Pyruvate dehydrogenase E1 component subunit alpha, somatic form, mitochondrial OS=Mus musculus OX=10090 GN=Pdha1	Pdha1	43.231	155.72	29.2	14	33	14	1.171	0.94	1.181	1.113	1.171	1.137
P35492	Histidine ammonia-lyase OS=Mus musculus OX=10090 GN=Hal	Hal	72.257	323.31	39.7	23	51	23	0.908	1.285	1.25	1.114	1.214	1.347
P35505	Fumarylacetoacetase OS=Mus musculus OX=10090 GN=Fah	Fah	46.175	323.31	52.7	16	41	16	1.002	1.124	1.153	1.042	1.192	1.195
P35550	rRNA 2'-O-methyltransferase fibrillarin OS=Mus musculus OX=10090 GN=Fbl	Fbl	34.306	138.6	27.2	7	17	4	0.937	0.926	0.933	1.154	0.955	1.078
P35564	Calnexin OS=Mus musculus OX=10090 GN=Canx	Canx	67.277	209.19	37.2	25	64	25	0.981	0.971	0.898	0.964	0.98	0.908
P35569	Insulin receptor substrate 1 OS=Mus musculus OX=10090 GN=Irs1	Irs1	130.72	3.1921	1.6	2	2	2	#N/A	0		#N/A	0
P35576	Glucose-6-phosphatase OS=Mus musculus OX=10090 GN=G6pc	G6pc	40.472	2.3508	2	1	4	1	1.238	1.172	1.006	1.082	0.835	0.634
P35585	AP-1 complex subunit mu-1 OS=Mus musculus OX=10090 GN=Ap1m1	Ap1m1	48.542	70.882	27.7	10	14	10	0.937	1.048	1.054	0.954	1.049	1.002
P35700	Peroxiredoxin-1 OS=Mus musculus OX=10090 GN=Prdx1	Prdx1	22.176	102.33	43.7	9	62	8	0.986	1.037	0.985	1.037	1.09	1.012
P35762	CD81 antigen OS=Mus musculus OX=10090 GN=Cd81	Cd81	25.814	46.727	8.5	1	4	1	0	0.966	0.991	0	1.08	0.982
P35821	Tyrosine-protein phosphatase non-receptor type 1 OS=Mus musculus OX=10090 GN=Ptpn1	Ptpn1	49.593	52.694	14.4	5	9	5	0.996	0.962	0.957	1.043	0.825	0.933
P35822	Receptor-type tyrosine-protein phosphatase kappa OS=Mus musculus OX=10090 GN=Ptprk	Ptprk	164.18	3.1401	0.8	1	1	1	0	0		0	0
P35831	Tyrosine-protein phosphatase non-receptor type 12 OS=Mus musculus OX=10090 GN=Ptpn12	Ptpn12	86.525	10.667	7.4	5	5	5	#N/A	0	0.851	#N/A	0	1.089
P35917	Vascular endothelial growth factor receptor 3 OS=Mus musculus OX=10090 GN=Flt4	Flt4	153.01	3.5586	0.7	1	1	1	0	0.799		0	0.695
P35918	Vascular endothelial growth factor receptor 2 OS=Mus musculus OX=10090 GN=Kdr	Kdr	152.52	1.6698	0.7	1	1	1	#N/A	0		#N/A	0
P35922	Synaptic functional regulator FMR1 OS=Mus musculus OX=10090 GN=Fmr1	Fmr1	68.988	11.103	8	5	5	4	1.054	0.982	0.937	0.995	0.727	0.865
P35951	Low-density lipoprotein receptor OS=Mus musculus OX=10090 GN=Ldlr	Ldlr	94.946	29.046	5	4	5	4	1.096	0	1.323	0.871	0	1.004
P35969	Vascular endothelial growth factor receptor 1 OS=Mus musculus OX=10090 GN=Flt1	Flt1	149.87	-2	0.6	1	1	1	#N/A	1.679	3.139	#N/A	1.074	0.406
P35979	60S ribosomal protein L12 OS=Mus musculus OX=10090 GN=Rpl12	Rpl12	17.804	121.08	53.9	8	18	8	0.893	0.955	0.873	0.931	0.958	0.978
P35980	60S ribosomal protein L18 OS=Mus musculus OX=10090 GN=Rpl18	Rpl18	21.644	163.73	41	8	22	8	0.811	0.993	0.947	0.967	0.949	0.98
P36371	Antigen peptide transporter 2 OS=Mus musculus OX=10090 GN=Tap2	Tap2	77.444	18.069	10.3	8	11	8	0.968	0.93	0.87	0.865	0.844	0.825
P36536	GTP-binding protein SAR1a OS=Mus musculus OX=10090 GN=Sar1a	Sar1a	22.371	2.4946	13.6	3	6	1	1.067	1.171	0.997	0.889	0.895	0.883
P36552	Oxygen-dependent coproporphyrinogen-III oxidase, mitochondrial OS=Mus musculus OX=10090 GN=Cpox	Cpox	49.714	110.35	25.5	10	15	9	1.244	1.124	0.968	0.988	0.728	0.93
P36993	Protein phosphatase 1B OS=Mus musculus OX=10090 GN=Ppm1b	Ppm1b	42.795	46.279	19.7	7	10	5	1.099	1.125	1.354	0.972	1.109	1.202
P37040	NADPH--cytochrome P450 reductase OS=Mus musculus OX=10090 GN=Por	Por	77.043	307.83	37.9	25	63	25	1.015	1.096	0.943	1.02	1.077	1.102
P37804	Transgelin OS=Mus musculus OX=10090 GN=Tagln	Tagln	22.576	48.649	36.3	7	11	7	0.894	0.955	1.018	0.856	1.154	0.712
P38060	Hydroxymethylglutaryl-CoA lyase, mitochondrial OS=Mus musculus OX=10090 GN=Hmgcl	Hmgcl	34.238	94.337	31.4	9	25	9	1.243	1.071	1.149	1.051	0.989	1.008
P38647	Stress-70 protein, mitochondrial OS=Mus musculus OX=10090 GN=Hspa9	Hspa9	73.46	323.31	49.8	37	133	36	0.961	1.025	0.952	1.076	1.024	1.035
P39039	Mannose-binding protein A OS=Mus musculus OX=10090 GN=Mbl1	Mbl1	25.396	8.308	10.9	4	5	3	0.896	0.856	0.875	0.981	1.007	0.927
P39054	Dynamin-2 OS=Mus musculus OX=10090 GN=Dnm2	Dnm2	98.144	168.99	19.9	18	27	11	0.915	0.938	0.955	1.107	0.983	1.009
P39061	Collagen alpha-1(XVIII) chain OS=Mus musculus OX=10090 GN=Col18a1	Col18a1	182.17	100.37	7.9	12	14	12	0.961	0.885	0.861	0.784	0.771	0.815
P39098	Mannosyl-oligosaccharide 1,2-alpha-mannosidase IB OS=Mus musculus OX=10090 GN=Man1a2	Man1a2	72.871	3.4278	5	3	3	2	1.12	0.927		0.92	1.118
P39447	Tight junction protein ZO-1 OS=Mus musculus OX=10090 GN=Tjp1	Tjp1	194.74	101.67	13.7	20	25	20	0.921	0.947	0.887	0.907	0.96	0.877
P39749	Flap endonuclease 1 OS=Mus musculus OX=10090 GN=Fen1	Fen1	42.314	28.311	5.3	2	2	2	0.694	0.658	0.661	0.871	0.715	0.633
P40124	Adenylyl cyclase-associated protein 1 OS=Mus musculus OX=10090 GN=Cap1	Cap1	51.564	225.8	38.6	16	31	16	0.944	0.985	0.991	0.932	0.938	0.887
P40142	Transketolase OS=Mus musculus OX=10090 GN=Tkt	Tkt	67.63	323.31	37.4	23	72	23	1.13	0.927	1.105	1.1	0.992	1.07
P40224	Stromal cell-derived factor 1 OS=Mus musculus OX=10090 GN=Cxcl12	Cxcl12	10.561	2.0873	8.6	1	1	1	1.015	0.979		1.121	1.047
P40237	CD82 antigen OS=Mus musculus OX=10090 GN=Cd82	Cd82	29.628	48.117	12.8	3	6	3	1.048	0.931	0.863	1.13	1.283	1.151
P40336	Vacuolar protein sorting-associated protein 26A OS=Mus musculus OX=10090 GN=Vps26a	Vps26a	38.113	143.23	41	13	19	13	0.98	0.974	1.039	1	1.038	1.021
P40630	Transcription factor A, mitochondrial OS=Mus musculus OX=10090 GN=Tfam	Tfam	27.987	38.098	35	13	16	13	1.073	1.058	1.034	1.025	1.044	1.09
P40936	Indolethylamine N-methyltransferase OS=Mus musculus OX=10090 GN=Inmt	Inmt	29.459	253.07	39.4	9	30	9	1.211	1.183	1.362	1.481	1.487	1.543
P41105	60S ribosomal protein L28 OS=Mus musculus OX=10090 GN=Rpl28	Rpl28	15.733	79.769	51.8	9	25	9	0.823	0.996	0.93	0.983	0.935	1
P41216	Long-chain-fatty-acid--CoA ligase 1 OS=Mus musculus OX=10090 GN=Acsl1	Acsl1	77.951	323.31	48.8	34	106	31	1.41	1.156	1.141	1.078	1.036	1.052
P41233	ATP-binding cassette sub-family A member 1 OS=Mus musculus OX=10090 GN=Abca1	Abca1	253.91	46.889	4.3	9	9	9	0.95	0.987	0.864	0.927	1.089	0.98
P41241	Tyrosine-protein kinase CSK OS=Mus musculus OX=10090 GN=Csk	Csk	50.716	39.581	14	5	6	5	1.01	1.055	1.017	0.996	1.069	0.975
P41317	Mannose-binding protein C OS=Mus musculus OX=10090 GN=Mbl2	Mbl2	25.957	166.76	30.3	7	10	6	0.969	0.863	0.959	0.958	0.922	0.823
P41731	CD63 antigen OS=Mus musculus OX=10090 GN=Cd63	Cd63	25.766	69.473	4.6	1	1	1	#N/A	0	0.668	#N/A	0	0.344
P42125	Enoyl-CoA delta isomerase 1, mitochondrial OS=Mus musculus OX=10090 GN=Eci1	Eci1	32.25	294.53	41.5	12	52	12	1.347	1.111	1.219	1.045	1.042	1.049
P42208	Septin-2 OS=Mus musculus OX=10090 GN=Sept2	Sept2	41.525	153.44	36	10	17	10	0.948	0.828	0.932	0.995	0.859	0.942
P42225	Signal transducer and activator of transcription 1 OS=Mus musculus OX=10090 GN=Stat1	Stat1	87.196	174.23	29.4	18	30	18	1.036	0.931	0.786	1.083	0.862	0.813
P42227	Signal transducer and activator of transcription 3 OS=Mus musculus OX=10090 GN=Stat3	Stat3	88.053	70.978	10.1	8	13	8	0.896	1.09	0.981	0.974	0.856	0.889
P42232	Signal transducer and activator of transcription 5B OS=Mus musculus OX=10090 GN=Stat5b	Stat5b	90.001	93.486	16.3	13	17	12	0.969	0.957	1.154	0.995	1.064	0.964
P42337	Phosphatidylinositol 4,5-bisphosphate 3-kinase catalytic subunit alpha isoform OS=Mus musculus OX=10090 GN=Pik3ca	Pik3ca	124.41	2.0433	1.5	2	2	2	0	1.145		0	0.999
P42567	Epidermal growth factor receptor substrate 15 OS=Mus musculus OX=10090 GN=Eps15	Eps15	98.47	185.59	19.2	14	15	14	0.91	0.942	0.937	0.981	0.981	1.12
P42669	Transcriptional activator protein Pur-alpha OS=Mus musculus OX=10090 GN=Pura	Pura	34.883	95.151	27.7	7	16	7	1.138	1.158	1.126	1.027	1.039	1.064
P42703	Leukemia inhibitory factor receptor OS=Mus musculus OX=10090 GN=Lifr	Lifr	122.57	16.266	1.2	1	1	1	0.812	1.027		1.169	1.063
P42859	Huntingtin OS=Mus musculus OX=10090 GN=Htt	Htt	344.69	18.6	2.1	6	7	6	0.942	1.042		0.919	0.802
P42867	UDP-N-acetylglucosamine--dolichyl-phosphate N-acetylglucosaminephosphotransferase OS=Mus musculus OX=10090 GN=Dpagt1	Dpagt1	46.412	1.9531	3.7	2	2	2	0	0.964	1.123	0	0.99	0.971
P42925	Peroxisomal membrane protein 2 OS=Mus musculus OX=10090 GN=Pxmp2	Pxmp2	22.265	6.5687	9.3	2	6	2	0.947	1.135	1.023	0.901	0.929	0.82
P42932	T-complex protein 1 subunit theta OS=Mus musculus OX=10090 GN=Cct8	Cct8	59.555	231.78	53.6	29	49	29	1.023	0.974	1.067	1.035	1.1	1.066
P43006	Excitatory amino acid transporter 2 OS=Mus musculus OX=10090 GN=Slc1a2	Slc1a2	62.03	3.6565	3	2	3	2	0	0	1.091	0	0	0.992
P43024	Cytochrome c oxidase subunit 6A1, mitochondrial OS=Mus musculus OX=10090 GN=Cox6a1	Cox6a1	12.352	71.795	40.5	2	17	2	0.994	1.089	1.052	1.104	1.016	1.138
P43025	Tetranectin OS=Mus musculus OX=10090 GN=Clec3b	Clec3b	22.257	3.4748	12.9	2	2	2	1.119	0		0.572	0
P43135	COUP transcription factor 2 OS=Mus musculus OX=10090 GN=Nr2f2	Nr2f2	45.571	2.5402	4.1	2	2	2	1.06	0.96		1.106	0.772
P43247	DNA mismatch repair protein Msh2 OS=Mus musculus OX=10090 GN=Msh2	Msh2	104.15	2.3282	2.8	2	2	2	0	0		0	0
P43274	Histone H1.4 OS=Mus musculus OX=10090 GN=Hist1h1e	Hist1h1e	21.977	56.259	45.2	13	46	4	0.657	1.002	0.93	1.173	0.61	0.994
P43275	Histone H1.1 OS=Mus musculus OX=10090 GN=Hist1h1a	Hist1h1a	21.785	54.415	26.8	6	22	4	0.708	0.988	0.694	0.816	0.693	0.629
P43276	Histone H1.5 OS=Mus musculus OX=10090 GN=Hist1h1b	Hist1h1b	22.576	43.401	40.4	11	29	7	0.525	0.601	0.409	0.596	0.503	0.398
P43277	Histone H1.3 OS=Mus musculus OX=10090 GN=Hist1h1d	Hist1h1d	22.099	89.775	45.2	14	51	1	0.732	0.912	0.978	0.831	0.639	0.839
P43406	Integrin alpha-V OS=Mus musculus OX=10090 GN=Itgav	Itgav	115.36	18.938	5.7	6	7	6	0.826	0.834	0.804	0.911	0.849	0.839
P43883	Perilipin-2 OS=Mus musculus OX=10090 GN=Plin2	Plin2	46.646	323.31	47.3	18	30	18	2.77	1.338	1.682	0.644	0.513	0.576
P45376	Aldose reductase OS=Mus musculus OX=10090 GN=Akr1b1	Akr1b1	35.732	61.978	18.4	7	12	7	0.711	0.836	0.737	0.862	0.94	0.866
P45377	Aldose reductase-related protein 2 OS=Mus musculus OX=10090 GN=Akr1b8	Akr1b8	36.12	31.304	14.6	5	7	1	#N/A	0.713		#N/A	0.769
P45591	Cofilin-2 OS=Mus musculus OX=10090 GN=Cfl2	Cfl2	18.709	46.699	39.8	6	16	4	0.855	1.055	0.953	1.07	1.076	1.136
P45700	Mannosyl-oligosaccharide 1,2-alpha-mannosidase IA OS=Mus musculus OX=10090 GN=Man1a1	Man1a1	73.275	34.931	19.1	13	16	12	1.081	1.032	0.93	1.027	1.001	0.976
P45878	Peptidyl-prolyl cis-trans isomerase FKBP2 OS=Mus musculus OX=10090 GN=Fkbp2	Fkbp2	15.344	42.005	17.9	3	7	3	0.966	1.043	1.096	0.985	0.831	0.945
P45952	Medium-chain specific acyl-CoA dehydrogenase, mitochondrial OS=Mus musculus OX=10090 GN=Acadm	Acadm	46.481	191.75	39.2	15	42	15	1.339	1.157	1.137	0.959	0.921	0.967
P46061	Ran GTPase-activating protein 1 OS=Mus musculus OX=10090 GN=Rangap1	Rangap1	63.53	163.8	17.5	9	11	9	0.9	0.876	0.849	1.01	1.027	0.935
P46062	Signal-induced proliferation-associated protein 1 OS=Mus musculus OX=10090 GN=Sipa1	Sipa1	112.06	4.6003	1.2	1	1	1	#N/A	0		#N/A	0
P46412	Glutathione peroxidase 3 OS=Mus musculus OX=10090 GN=Gpx3	Gpx3	25.424	33.807	24.3	5	5	5	0.923	0.892	1.028	0.836	0.93	1.088
P46414	Cyclin-dependent kinase inhibitor 1B OS=Mus musculus OX=10090 GN=Cdkn1b	Cdkn1b	22.193	5.9128	10.7	2	3	2	#N/A	1.163	0.996	#N/A	1.258	0.94
P46460	Vesicle-fusing ATPase OS=Mus musculus OX=10090 GN=Nsf	Nsf	82.613	129.22	22.8	17	24	17	1.018	0.968	0.967	0.971	0.995	1.028
P46467	Vacuolar protein sorting-associated protein 4B OS=Mus musculus OX=10090 GN=Vps4b	Vps4b	49.419	15.061	10.1	5	6	5	1.077	1.005	1.059	0.976	0.989	1.105
P46471	26S proteasome regulatory subunit 7 OS=Mus musculus OX=10090 GN=Psmc2	Psmc2	48.647	157.05	36.7	16	33	16	1.045	1.04	1.111	1.027	1.015	1.033
P46638	Ras-related protein Rab-11B OS=Mus musculus OX=10090 GN=Rab11b	Rab11b	24.489	61.277	46.8	11	23	11	0.968	0.909	1.01	0.897	0.974	0.952
P46656	Adrenodoxin, mitochondrial OS=Mus musculus OX=10090 GN=Fdx1	Fdx1	20.123	7.2175	17	4	9	4	1.011	0.907	0.868	1.252	1.114	1.182
P46664	Adenylosuccinate synthetase isozyme 2 OS=Mus musculus OX=10090 GN=Adss	Adss	50.02	70.574	28.3	10	13	10	0.872	0.881	0.97	0.839	0.755	0.686
P46735	Unconventional myosin-Ib OS=Mus musculus OX=10090 GN=Myo1b	Myo1b	128.56	103.63	19.3	22	33	20	0.873	0.97	0.831	1.092	1.146	1.196
P46737	Lys-63-specific deubiquitinase BRCC36 OS=Mus musculus OX=10090 GN=Brcc3	Brcc3	33.34	104.74	6.5	2	2	2	0	0	0.972	0	0	0.969
P46935	E3 ubiquitin-protein ligase NEDD4 OS=Mus musculus OX=10090 GN=Nedd4	Nedd4	102.71	66.448	18.5	14	14	13	0.966	1.182	0.971	0.9	0.994	1.018
P46938	Transcriptional coactivator YAP1 OS=Mus musculus OX=10090 GN=Yap1	Yap1	52.383	19.103	7.2	3	3	2	1.104	0.968		1.1	0.831
P46978	Dolichyl-diphosphooligosaccharide--protein glycosyltransferase subunit STT3A OS=Mus musculus OX=10090 GN=Stt3a	Stt3a	80.597	97.115	19.3	15	38	14	0.867	0.938	0.798	0.879	0.982	0.949
P47199	Quinone oxidoreductase OS=Mus musculus OX=10090 GN=Cryz	Cryz	35.268	260.61	45.3	14	25	14	1.417	1.183	1.539	1.027	1.024	1.05
P47226	Testin OS=Mus musculus OX=10090 GN=Tes	Tes	47.983	7.8679	5.9	3	3	3	#N/A	0	0.681	#N/A	0	0.692
P47713	Cytosolic phospholipase A2 OS=Mus musculus OX=10090 GN=Pla2g4a	Pla2g4a	85.221	3.9816	3.3	2	3	2	#N/A	#N/A		#N/A	#N/A
P47738	Aldehyde dehydrogenase, mitochondrial OS=Mus musculus OX=10090 GN=Aldh2	Aldh2	56.537	323.31	53.4	23	111	20	1.121	1.046	1.148	1.143	1.2	1.197
P47740	Fatty aldehyde dehydrogenase OS=Mus musculus OX=10090 GN=Aldh3a2	Aldh3a2	53.97	126.6	31.6	14	35	13	2.082	1.348	1.803	0.816	0.833	0.726
P47753	F-actin-capping protein subunit alpha-1 OS=Mus musculus OX=10090 GN=Capza1	Capza1	32.939	88.542	28	5	9	3	0.852	0.892	0.815	1.05	0.997	0.919
P47754	F-actin-capping protein subunit alpha-2 OS=Mus musculus OX=10090 GN=Capza2	Capza2	32.967	282.66	42.3	9	13	7	0.941	1.024	0.94	0.943	1	0.969
P47757	F-actin-capping protein subunit beta OS=Mus musculus OX=10090 GN=Capzb	Capzb	31.345	171.2	30.3	9	29	9	0.901	0.933	0.917	0.996	0.997	1.001
P47758	Signal recognition particle receptor subunit beta OS=Mus musculus OX=10090 GN=Srprb	Srprb	29.579	195.54	28.6	6	14	6	0.903	0.974	0.844	0.96	0.928	0.84
P47791	Glutathione reductase, mitochondrial OS=Mus musculus OX=10090 GN=Gsr	Gsr	53.662	77.575	16.6	8	13	8	0.986	0.992	0.933	1.055	1.032	0.968
P47802	Metaxin-1 OS=Mus musculus OX=10090 GN=Mtx1	Mtx1	35.623	138.5	25.6	8	12	8	1.074	1.06	0.946	1.033	1.066	1.02
P47809	Dual specificity mitogen-activated protein kinase kinase 4 OS=Mus musculus OX=10090 GN=Map2k4	Map2k4	44.113	18.343	14.6	6	7	6	1.042	0.974	1.036	0.914	0.984	0.909
P47811	Mitogen-activated protein kinase 14 OS=Mus musculus OX=10090 GN=Mapk14	Mapk14	41.287	44.437	23.6	9	11	9	0.983	0.861	1.108	1.036	1.02	0.947
P47856	Glutamine--fructose-6-phosphate aminotransferase [isomerizing] 1 OS=Mus musculus OX=10090 GN=Gfpt1	Gfpt1	78.538	310.3	14.2	8	11	8	0.901	0.972	0.866	0.918	0.964	0.884
P47857	ATP-dependent 6-phosphofructokinase, muscle type OS=Mus musculus OX=10090 GN=Pfkm	Pfkm	85.268	74.569	12.8	9	13	6	1.03	1.086	1.076	1.071	1.249	1.114
P47911	60S ribosomal protein L6 OS=Mus musculus OX=10090 GN=Rpl6	Rpl6	33.509	139.09	36.1	15	37	15	0.834	0.973	0.88	0.96	1.038	0.973
P47915	60S ribosomal protein L29 OS=Mus musculus OX=10090 GN=Rpl29	Rpl29	17.587	22.54	15.6	3	7	3	0.816	0.902	0.922	0.764	0.841	0.832
P47934	Carnitine O-acetyltransferase OS=Mus musculus OX=10090 GN=Crat	Crat	70.839	143.85	22.8	14	20	14	1.694	1.21	1.366	0.874	0.823	0.757
P47941	Crk-like protein OS=Mus musculus OX=10090 GN=Crkl	Crkl	33.83	16.807	18.5	4	6	4	0.928	0.988	1.038	0.909	1.057	0.946
P47955	60S acidic ribosomal protein P1 OS=Mus musculus OX=10090 GN=Rplp1	Rplp1	11.475	62.224	14	1	2	1	0.945	0.995	0.994	1.024	0.946	1.02
P47962	60S ribosomal protein L5 OS=Mus musculus OX=10090 GN=Rpl5	Rpl5	34.4	179.93	30.3	11	63	11	0.919	0.986	0.961	0.988	1.006	0.983
P47963	60S ribosomal protein L13 OS=Mus musculus OX=10090 GN=Rpl13	Rpl13	24.305	61.269	37.9	9	21	9	0.898	0.968	0.903	0.95	0.952	0.968
P47964	60S ribosomal protein L36 OS=Mus musculus OX=10090 GN=Rpl36	Rpl36	12.215	8.6902	18.1	2	8	2	0.828	0.925	0.89	0.995	1.124	0.749
P47968	Ribose-5-phosphate isomerase OS=Mus musculus OX=10090 GN=Rpia	Rpia	32.45	4.5236	9.2	2	2	2	0	0.883	0.986	0	1.1	0.99
P48024	Eukaryotic translation initiation factor 1 OS=Mus musculus OX=10090 GN=Eif1	Eif1	12.746	168.74	42.5	4	7	4	1.003	1.134	0.961	0.679	0.9	1.043
P48036	Annexin A5 OS=Mus musculus OX=10090 GN=Anxa5	Anxa5	35.752	257.19	53.3	18	49	18	1.199	0.874	1.105	0.839	0.717	0.714
P48193	Protein 4.1 OS=Mus musculus OX=10090 GN=Epb41	Epb41	95.91	146.49	20.3	15	22	12	1.07	1.051	1.03	0.899	0.921	0.917
P48410	ATP-binding cassette sub-family D member 1 OS=Mus musculus OX=10090 GN=Abcd1	Abcd1	81.858	13.721	6.2	5	5	4	1.318	1.584	1.496	0.949	1.003	0.884
P48428	Tubulin-specific chaperone A OS=Mus musculus OX=10090 GN=Tbca	Tbca	12.758	24.773	25.9	4	6	4	1.016	1.082	1.001	0.912	1.037	0.943
P48437	Prospero homeobox protein 1 OS=Mus musculus OX=10090 GN=Prox1	Prox1	83.125	23.264	10.2	7	8	7	1.003	0.876	0.896	0.97	1.035	1.108
P48678	Prelamin-A/C OS=Mus musculus OX=10090 GN=Lmna	Lmna	74.237	323.31	55	37	82	36	1.006	0.908	0.912	0.92	0.853	0.901
P48722	Heat shock 70 kDa protein 4L OS=Mus musculus OX=10090 GN=Hspa4l	Hspa4l	94.381	138.47	18.9	14	18	14	1.035	1.056	0.966	0.865	0.95	0.779
P48758	Carbonyl reductase [NADPH] 1 OS=Mus musculus OX=10090 GN=Cbr1	Cbr1	30.641	323.31	63.2	16	37	15	0.951	0.814	0.731	0.917	0.841	0.667
P48759	Pentraxin-related protein PTX3 OS=Mus musculus OX=10090 GN=Ptx3	Ptx3	41.811	1.8249	1.8	1	2	1	#N/A	#N/A	0.808	#N/A	#N/A	0.956
P48771	Cytochrome c oxidase subunit 7A2, mitochondrial OS=Mus musculus OX=10090 GN=Cox7a2	Cox7a2	9.2908	31.74	27.7	2	9	2	0.99	1.073	1.077	1.15	0.812	0.978
P48774	Glutathione S-transferase Mu 5 OS=Mus musculus OX=10090 GN=Gstm5	Gstm5	26.635	31.436	33.5	8	14	6	1.001	0.834	1.027	1.013	0.928	0.812
P48776	Tryptophan 2,3-dioxygenase OS=Mus musculus OX=10090 GN=Tdo2	Tdo2	47.756	310.97	26.8	10	18	10	1.037	1.093	1.068	0.93	1.258	1.04
P48962	ADP/ATP translocase 1 OS=Mus musculus OX=10090 GN=Slc25a4	Slc25a4	32.904	28.208	40.6	13	31	6	0.464	0.59	0.691	0.749	0.642	0.591
P49138	MAP kinase-activated protein kinase 2 OS=Mus musculus OX=10090 GN=Mapkapk2	Mapkapk2	44.049	1.8856	1.8	1	1	1	0	1.029	0.981	0	1.052	1.012
P49182	Heparin cofactor 2 OS=Mus musculus OX=10090 GN=Serpind1	Serpind1	54.496	24.03	9	4	6	4	0.992	0	0.898	0.925	0	0.899
P49312	Heterogeneous nuclear ribonucleoprotein A1 OS=Mus musculus OX=10090 GN=Hnrnpa1	Hnrnpa1	34.196	63.205	28.4	8	12	7	0.908	0.86	0.881	0.796	0.834	0.834
P49429	4-hydroxyphenylpyruvate dioxygenase OS=Mus musculus OX=10090 GN=Hpd	Hpd	45.054	323.31	55	20	80	20	0.995	1.304	1.22	1.036	1.269	1.234
P49442	Inositol polyphosphate 1-phosphatase OS=Mus musculus OX=10090 GN=Inpp1	Inpp1	43.346	29.709	11.6	4	4	4	0.94	0.917		1.021	0.984
P49443	Protein phosphatase 1A OS=Mus musculus OX=10090 GN=Ppm1a	Ppm1a	42.432	47.792	26.4	9	12	7	1.184	1.024	1.134	1.005	1.005	0.992
P49586	Choline-phosphate cytidylyltransferase A OS=Mus musculus OX=10090 GN=Pcyt1a	Pcyt1a	41.666	77.39	26.7	8	9	5	1.245	1.11	0.857	0.88	0.853	0.927
P49615	Cyclin-dependent-like kinase 5 OS=Mus musculus OX=10090 GN=Cdk5	Cdk5	33.288	6.4963	12.3	4	5	3	0.961	0		1.091	0
P49698	Hepatocyte nuclear factor 4-alpha OS=Mus musculus OX=10090 GN=Hnf4a	Hnf4a	52.683	15.211	7.6	3	4	3	0.849	1.04	0.91	0.902	0.975	1.125
P49710	Hematopoietic lineage cell-specific protein OS=Mus musculus OX=10090 GN=Hcls1	Hcls1	54.24	13.406	7.8	4	5	4	0.922	0.805	0.779	0.8	0.612	0.653
P49717	DNA replication licensing factor MCM4 OS=Mus musculus OX=10090 GN=Mcm4	Mcm4	96.735	4.3706	1.2	1	1	1	0	0.761		0	0.612
P49718	DNA replication licensing factor MCM5 OS=Mus musculus OX=10090 GN=Mcm5	Mcm5	82.342	33.674	9.1	7	7	7	0.736	0.831	0.712	0.812	0.92	0.594
P49722	Proteasome subunit alpha type-2 OS=Mus musculus OX=10090 GN=Psma2	Psma2	25.926	169.26	46.2	8	12	8	1.04	1.026	1.138	1.007	1.231	1.097
P49935	Pro-cathepsin H OS=Mus musculus OX=10090 GN=Ctsh	Ctsh	37.17	44.839	16.8	6	20	6	0.937	0.878	0.884	1.024	1.022	1.101
P49962	Signal recognition particle 9 kDa protein OS=Mus musculus OX=10090 GN=Srp9	Srp9	10.194	18.196	47.7	5	7	5	0.997	1.022	0.913	1.006	1.077	0.983
P50136	2-oxoisovalerate dehydrogenase subunit alpha, mitochondrial OS=Mus musculus OX=10090 GN=Bckdha	Bckdha	50.37	177.44	38.2	16	28	16	0.99	1.053	1.106	1.023	1.067	1.087
P50171	Estradiol 17-beta-dehydrogenase 8 OS=Mus musculus OX=10090 GN=Hsd17b8	Hsd17b8	26.588	141.65	18.5	4	11	4	0.93	1.034	1.085	0.884	1.053	1.077
P50172	Corticosteroid 11-beta-dehydrogenase isozyme 1 OS=Mus musculus OX=10090 GN=Hsd11b1	Hsd11b1	32.364	72.461	34.9	12	36	12	0.884	1.059	1.052	1.105	1.112	1.111
P50236	Bile salt sulfotransferase 2 OS=Mus musculus OX=10090 GN=Sult2a2	Sult2a2	33.329	20.336	27.7	8	13	2	0.395	0.516		0.586	0.675
P50247	Adenosylhomocysteinase OS=Mus musculus OX=10090 GN=Ahcy	Ahcy	47.688	323.31	54.2	25	131	25	1.063	1.165	1.203	1.094	1.249	1.235
P50285	Dimethylaniline monooxygenase [N-oxide-forming] 1 OS=Mus musculus OX=10090 GN=Fmo1	Fmo1	59.914	323.31	28.8	13	23	13	1.259	1.131	1.232	0.97	0.928	0.873
P50295	Arylamine N-acetyltransferase 2 OS=Mus musculus OX=10090 GN=Nat2	Nat2	33.701	50.944	21	5	8	5	1.04	1.077	1.187	1.005	1.275	1.234
P50396	Rab GDP dissociation inhibitor alpha OS=Mus musculus OX=10090 GN=Gdi1	Gdi1	50.521	126.68	36.2	13	29	8	0.964	0.965	1.082	1.104	1.147	1.166
P50427	Steryl-sulfatase OS=Mus musculus OX=10090 GN=Sts	Sts	66.59	61.42	10.6	6	9	6	0.983	0.952	1.06	1.021	1.084	1.071
P50428	Arylsulfatase A OS=Mus musculus OX=10090 GN=Arsa	Arsa	53.748	3.7458	6.1	3	4	2	#N/A	#N/A		#N/A	#N/A
P50429	Arylsulfatase B OS=Mus musculus OX=10090 GN=Arsb	Arsb	59.646	23.642	10.7	5	8	5	0.803	0.864	0.93	0.913	0.967	0.932
P50431	Serine hydroxymethyltransferase, cytosolic OS=Mus musculus OX=10090 GN=Shmt1	Shmt1	52.6	280.64	34.5	18	47	16	1.028	0.993	1.151	1.125	1.252	1.202
P50462	Cysteine and glycine-rich protein 3 OS=Mus musculus OX=10090 GN=Csrp3	Csrp3	20.895	11.346	21.6	3	3	3	1.39	0	0.978	0.847	0	0.922
P50516	V-type proton ATPase catalytic subunit A OS=Mus musculus OX=10090 GN=Atp6v1a	Atp6v1a	68.325	251.64	32.4	18	29	18	0.891	0.956	0.961	0.936	0.948	0.861
P50518	V-type proton ATPase subunit E 1 OS=Mus musculus OX=10090 GN=Atp6v1e1	Atp6v1e1	26.157	55.557	38.5	9	11	9	0.84	0.935	0.946	0.924	0.886	0.924
P50543	Protein S100-A11 OS=Mus musculus OX=10090 GN=S100a11	S100a11	11.083	10.903	27.6	3	6	3	1.271	0.594	0.694	0.564	0.515	0.294
P50544	Very long-chain specific acyl-CoA dehydrogenase, mitochondrial OS=Mus musculus OX=10090 GN=Acadvl	Acadvl	70.875	323.31	46.3	29	75	29	1.085	0.944	0.989	1.033	1.031	1.06
P50580	Proliferation-associated protein 2G4 OS=Mus musculus OX=10090 GN=Pa2g4	Pa2g4	43.698	212.86	32	13	35	13	0.973	1.03	0.991	1.059	0.991	1.015
P50637	Translocator protein OS=Mus musculus OX=10090 GN=Tspo	Tspo	18.841	5.3954	12.4	3	6	3	0.873	0.917	0.798	0.925	0.929	0.904
P51125	Calpastatin OS=Mus musculus OX=10090 GN=Cast	Cast	84.921	124.01	18.5	10	11	10	1.04	0.994	1.064	0.767	0.88	0.88
P51150	Ras-related protein Rab-7a OS=Mus musculus OX=10090 GN=Rab7a	Rab7a	23.489	271.41	59.9	11	24	11	0.905	0.907	0.898	0.988	0.959	0.864
P51174	Long-chain specific acyl-CoA dehydrogenase, mitochondrial OS=Mus musculus OX=10090 GN=Acadl	Acadl	47.907	261.52	44.9	18	68	18	1.023	0.978	1.072	0.997	1.013	1.012
P51175	Protoporphyrinogen oxidase OS=Mus musculus OX=10090 GN=Ppox	Ppox	50.87	75.077	25.6	8	9	8	0.99	0.922	1.04	0.908	1.266	1.078
P51410	60S ribosomal protein L9 OS=Mus musculus OX=10090 GN=Rpl9	Rpl9	21.881	32.754	25	6	14	6	0.927	1.021	0.933	0.959	1.013	0.913
P51432	1-phosphatidylinositol 4,5-bisphosphate phosphodiesterase beta-3 OS=Mus musculus OX=10090 GN=Plcb3	Plcb3	139.49	1.9351	0.7	1	1	1	0	0.913		0	1.095
P51437	Cathelicidin antimicrobial peptide OS=Mus musculus OX=10090 GN=Camp	Camp	19.453	100.76	9.3	1	2	1	0	0.658	0.632	0	0.618	0.648
P51569	Alpha-galactosidase A OS=Mus musculus OX=10090 GN=Gla	Gla	47.642	5.1775	3.1	1	1	1	0.744	0.84	1.055	0.847	0.795	1.067
P51612	DNA repair protein complementing XP-C cells homolog OS=Mus musculus OX=10090 GN=Xpc	Xpc	104.52	5.7271	1.1	1	1	1	#N/A	0		#N/A	0
P51655	Glypican-4 OS=Mus musculus OX=10090 GN=Gpc4	Gpc4	62.586	2.1855	3.1	2	2	2	0.973	#N/A	0.902	0.911	#N/A	0.924
P51658	Estradiol 17-beta-dehydrogenase 2 OS=Mus musculus OX=10090 GN=Hsd17b2	Hsd17b2	41.835	252.47	29.7	9	21	9	0.803	0.828	0.854	0.981	1.249	1
P51660	Peroxisomal multifunctional enzyme type 2 OS=Mus musculus OX=10090 GN=Hsd17b4	Hsd17b4	79.481	323.31	48.4	31	83	31	1.487	1.18	1.377	0.893	0.801	0.843
P51830	Adenylate cyclase type 9 OS=Mus musculus OX=10090 GN=Adcy9	Adcy9	150.95	8.4836	1.6	2	2	2	0	0		0	0
P51855	Glutathione synthetase OS=Mus musculus OX=10090 GN=Gss	Gss	52.246	323.31	46	20	46	20	1.019	0.967	1.004	0.919	0.936	0.852
P51859	Hepatoma-derived growth factor OS=Mus musculus OX=10090 GN=Hdgf	Hdgf	26.268	155.46	43.5	9	17	8	1.071	0.97	0.85	0.942	0.913	0.952
P51863	V-type proton ATPase subunit d 1 OS=Mus musculus OX=10090 GN=Atp6v0d1	Atp6v0d1	40.301	60.112	18.5	7	13	7	0.766	0.903	0.794	1.104	1.111	1.07
P51880	Fatty acid-binding protein, brain OS=Mus musculus OX=10090 GN=Fabp7	Fabp7	14.893	52.961	22.7	2	2	2	0.881	1.107	0.941	1.076	1.126	1.161
P51881	ADP/ATP translocase 2 OS=Mus musculus OX=10090 GN=Slc25a5	Slc25a5	32.931	148.04	45.6	16	50	9	1.09	0.992	1.03	1.101	0.936	0.996
P51885	Lumican OS=Mus musculus OX=10090 GN=Lum	Lum	38.265	14.899	18.9	6	9	6	#N/A	#N/A	1.049	#N/A	#N/A	1.112
P51910	Apolipoprotein D OS=Mus musculus OX=10090 GN=Apod	Apod	21.53	43.776	13.2	2	2	2	1.101	#N/A		0.75	#N/A
P52019	Squalene monooxygenase OS=Mus musculus OX=10090 GN=Sqle	Sqle	63.769	12.478	8.6	4	4	4	0.526	0	0.791	0.57	0	0.758
P52196	Thiosulfate sulfurtransferase OS=Mus musculus OX=10090 GN=Tst	Tst	33.466	323.31	44.1	13	43	13	0.878	0.926	0.989	0.999	1.137	1.082
P52293	Importin subunit alpha-1 OS=Mus musculus OX=10090 GN=Kpna2	Kpna2	57.927	62.453	7.8	3	5	3	0	0.82	0.97	0	1.002	0.688
P52332	Tyrosine-protein kinase JAK1 OS=Mus musculus OX=10090 GN=Jak1	Jak1	133.37	15.719	5.3	6	5	4	0.934	1.049		1.028	1.022
P52430	Serum paraoxonase/arylesterase 1 OS=Mus musculus OX=10090 GN=Pon1	Pon1	39.565	129.72	19.2	6	17	6	0.919	0.907	0.867	1.111	1.178	1.185
P52431	DNA polymerase delta catalytic subunit OS=Mus musculus OX=10090 GN=Pold1	Pold1	123.79	1.9729	0.8	1	1	1	0.812	#N/A		0.723	#N/A
P52432	DNA-directed RNA polymerases I and III subunit RPAC1 OS=Mus musculus OX=10090 GN=Polr1c	Polr1c	39.106	4.9792	3.8	1	2	1	#N/A	0.913	0.846	#N/A	0.903	0.869
P52479	Ubiquitin carboxyl-terminal hydrolase 10 OS=Mus musculus OX=10090 GN=Usp10	Usp10	87.021	50.971	9.7	7	10	7	1.052	1.069	1.01	1.046	1.044	1.071
P52480	Pyruvate kinase PKM OS=Mus musculus OX=10090 GN=Pkm	Pkm	57.844	210.9	46	22	40	21	0.9	0.784	0.831	0.849	0.732	0.736
P52503	NADH dehydrogenase [ubiquinone] iron-sulfur protein 6, mitochondrial OS=Mus musculus OX=10090 GN=Ndufs6	Ndufs6	13.02	58.248	49.1	5	10	5	0.97	0.967	0.95	1.117	1.042	1.069
P52623	Uridine-cytidine kinase 1 OS=Mus musculus OX=10090 GN=Uck1	Uck1	31.068	30.756	12.6	3	3	3	1.415	1.079	1.471	0.942	0.935	0.774
P52633	Signal transducer and transcription activator 6 OS=Mus musculus OX=10090 GN=Stat6	Stat6	93.496	15.388	8.1	7	8	6	1.017	0.928	0.979	1.039	0.993	0.983
P52760	2-iminobutanoate/2-iminopropanoate deaminase OS=Mus musculus OX=10090 GN=Rida	Rida	14.255	150.47	64.4	7	29	7	1.052	1.172	1.249	1.085	1.004	1.039
P52792	Glucokinase OS=Mus musculus OX=10090 GN=Gck	Gck	52.088	218.67	21.7	9	17	9	1.449	1.336	1.427	1.072	1.186	1.276
P52825	Carnitine O-palmitoyltransferase 2, mitochondrial OS=Mus musculus OX=10090 GN=Cpt2	Cpt2	73.98	323.31	40.3	23	49	23	1.209	1.085	1.1	1.06	1.034	1.013
P52840	Sulfotransferase 1A1 OS=Mus musculus OX=10090 GN=Sult1a1	Sult1a1	33.974	51.715	38.5	10	15	8	0.789	1.03	1.039	0.905	0.967	0.975
P52843	Bile salt sulfotransferase 1 OS=Mus musculus OX=10090 GN=Sult2a1	Sult2a1	33.213	40.628	27	9	14	1	0.409	0.429		0.68	1.063
P53026	60S ribosomal protein L10a OS=Mus musculus OX=10090 GN=Rpl10a	Rpl10a	24.916	161.32	33.6	9	33	9	0.887	0.971	0.945	0.947	1.015	0.999
P53395	Lipoamide acyltransferase component of branched-chain alpha-keto acid dehydrogenase complex, mitochondrial OS=Mus musculus OX=10090 GN=Dbt	Dbt	53.246	100.79	31.7	16	32	16	0.912	1.048	0.993	1.04	1.087	1.103
P53569	CCAAT/enhancer-binding protein zeta OS=Mus musculus OX=10090 GN=Cebpz	Cebpz	120.26	5.4738	1.1	1	1	1	#N/A	0	0.914	#N/A	0	0.761
P53612	Geranylgeranyl transferase type-2 subunit beta OS=Mus musculus OX=10090 GN=Rabggtb	Rabggtb	37.803	10.402	8	3	2	2	1.262	#N/A		1.098	#N/A
P53657	Pyruvate kinase PKLR OS=Mus musculus OX=10090 GN=Pklr	Pklr	62.308	323.31	37.1	22	50	21	1.605	1.049	1.293	1.456	1.616	1.563
P53690	Matrix metalloproteinase-14 OS=Mus musculus OX=10090 GN=Mmp14	Mmp14	65.918	-2	1.9	1	1	1	#N/A	0.758	0.863	#N/A	1.239	1.057
P53702	Cytochrome c-type heme lyase OS=Mus musculus OX=10090 GN=Hccs	Hccs	30.977	86.712	29.8	8	8	8	0.932	0.975	1.039	1.055	1.133	1.008
P53798	Squalene synthase OS=Mus musculus OX=10090 GN=Fdft1	Fdft1	48.154	13.008	6.7	3	3	3	0.611	0.68	0.72	0.509	0.614	0.589
P53808	Phosphatidylcholine transfer protein OS=Mus musculus OX=10090 GN=Pctp	Pctp	24.785	35.276	23.4	6	8	6	1.614	1.221	1.432	0.835	0.708	0.801
P53810	Phosphatidylinositol transfer protein alpha isoform OS=Mus musculus OX=10090 GN=Pitpna	Pitpna	31.893	122.89	49.8	13	19	12	1.004	1.005	1.027	0.962	0.957	0.843
P53811	Phosphatidylinositol transfer protein beta isoform OS=Mus musculus OX=10090 GN=Pitpnb	Pitpnb	31.487	32.191	30.3	9	13	8	0.938	0.992	1.103	0.982	1.088	0.978
P53986	Monocarboxylate transporter 1 OS=Mus musculus OX=10090 GN=Slc16a1	Slc16a1	53.267	45.475	11.6	6	10	6	1.109	0.868	0.777	0.762	0.728	0.747
P53994	Ras-related protein Rab-2A OS=Mus musculus OX=10090 GN=Rab2a	Rab2a	23.547	210.47	47.2	9	16	8	0.968	0.923	0.971	0.953	0.981	0.905
P53995	Anaphase-promoting complex subunit 1 OS=Mus musculus OX=10090 GN=Anapc1	Anapc1	215.99	4.1321	0.8	1	1	1	0	0.908	1.07	0	0.827	0.993
P53996	Cellular nucleic acid-binding protein OS=Mus musculus OX=10090 GN=Cnbp	Cnbp	19.592	28.626	23	4	4	4	0.735	1.299	0.732	0.664	0.839	0.796
P54071	Isocitrate dehydrogenase [NADP], mitochondrial OS=Mus musculus OX=10090 GN=Idh2	Idh2	50.906	323.31	35	17	48	16	0.951	0.917	0.959	0.957	0.872	0.814
P54103	DnaJ homolog subfamily C member 2 OS=Mus musculus OX=10090 GN=Dnajc2	Dnajc2	71.721	2.6918	1.8	1	1	1	0.994	1.046		0.994	0.87
P54116	Erythrocyte band 7 integral membrane protein OS=Mus musculus OX=10090 GN=Stom	Stom	31.375	47.389	20.4	5	9	5	1.014	0.982	1.005	0.96	1.094	1.017
P54227	Stathmin OS=Mus musculus OX=10090 GN=Stmn1	Stmn1	17.274	10.323	35.6	6	8	4	0.852	0.827	0.834	0.81	0.732	0.597
P54276	DNA mismatch repair protein Msh6 OS=Mus musculus OX=10090 GN=Msh6	Msh6	151.08	4.3778	2	3	3	3	0	#N/A	0.722	0	#N/A	0.762
P54310	Hormone-sensitive lipase OS=Mus musculus OX=10090 GN=Lipe	Lipe	83.347	21.98	4.1	2	3	2	0	0	1.224	0	0	0.789
P54726	UV excision repair protein RAD23 homolog A OS=Mus musculus OX=10090 GN=Rad23a	Rad23a	39.706	48.783	24	8	10	6	1.022	1.277	1.137	0.975	1.083	1.136
P54728	UV excision repair protein RAD23 homolog B OS=Mus musculus OX=10090 GN=Rad23b	Rad23b	43.512	49.723	17.8	9	19	7	1.04	1.095	1.091	1.049	1.024	1.046
P54729	NEDD8 ultimate buster 1 OS=Mus musculus OX=10090 GN=Nub1	Nub1	70.306	17.305	9.9	7	7	7	0.948	0.977	1.138	0.89	1.014	0.989
P54731	FAS-associated factor 1 OS=Mus musculus OX=10090 GN=Faf1	Faf1	73.862	16.079	4.6	3	4	3	1.072	0.837	0.924	1.041	1.013	0.9
P54775	26S proteasome regulatory subunit 6B OS=Mus musculus OX=10090 GN=Psmc4	Psmc4	47.408	69.212	30.4	14	19	14	1.003	1.095	1.062	0.98	1.004	1.012
P54797	Transport and Golgi organization 2 homolog OS=Mus musculus OX=10090 GN=Tango2	Tango2	30.947	3.9761	8.7	2	2	2	0.991	1.129	0.888	0.891	1.098	1.151
P54818	Galactocerebrosidase OS=Mus musculus OX=10090 GN=Galc	Galc	77.256	33.427	3.5	2	2	2	0.865	0.914	0.817	1.004	1.206	1.23
P54822	Adenylosuccinate lyase OS=Mus musculus OX=10090 GN=Adsl	Adsl	54.866	136.51	21.3	8	11	8	0.95	0.992	0.883	1.009	1.044	0.835
P54823	Probable ATP-dependent RNA helicase DDX6 OS=Mus musculus OX=10090 GN=Ddx6	Ddx6	54.191	52.567	23	9	11	9	1.009	1.015	1.025	0.937	1.04	0.956
P54869	Hydroxymethylglutaryl-CoA synthase, mitochondrial OS=Mus musculus OX=10090 GN=Hmgcs2	Hmgcs2	56.822	323.31	40	21	148	20	1.462	1.043	1.237	0.963	0.95	0.961
P54923	[Protein ADP-ribosylarginine] hydrolase OS=Mus musculus OX=10090 GN=Adprh	Adprh	40.068	4.5362	2.8	1	1	1	0	0.881	1.041	0	0.927	0.853
P55050	Fatty acid-binding protein, intestinal OS=Mus musculus OX=10090 GN=Fabp2	Fabp2	15.126	147.45	45.5	7	22	7	1.733	1.586	1.31	0.947	0.974	0.872
P55096	ATP-binding cassette sub-family D member 3 OS=Mus musculus OX=10090 GN=Abcd3	Abcd3	75.474	136.18	28.7	21	68	21	1.531	1.14	1.377	0.95	0.827	0.813
P55098	Peroxisome biogenesis factor 2 OS=Mus musculus OX=10090 GN=Pex2	Pex2	34.731	2.4012	3.6	1	2	1	#N/A	#N/A		#N/A	#N/A
P55258	Ras-related protein Rab-8A OS=Mus musculus OX=10090 GN=Rab8a	Rab8a	23.668	55.816	35.3	8	18	5	0.936	0.937	0.984	1.015	1.007	1.111
P55264	Adenosine kinase OS=Mus musculus OX=10090 GN=Adk	Adk	40.148	316.28	46.5	16	52	16	1.089	1.142	1.356	1.015	1.131	1.168
P55284	Cadherin-5 OS=Mus musculus OX=10090 GN=Cdh5	Cdh5	87.902	10.255	3.8	3	4	3	0.853	0.98		0.852	0.803
P55292	Desmocollin-2 OS=Mus musculus OX=10090 GN=Dsc2	Dsc2	99.96	9.8503	5	4	4	4	1.044	1.064	0.928	0.92	0.904	0.969
P55302	Alpha-2-macroglobulin receptor-associated protein OS=Mus musculus OX=10090 GN=Lrpap1	Lrpap1	42.215	22.653	31.7	12	13	12	0.809	0.898	0.848	0.956	0.908	0.848
P55772	Ectonucleoside triphosphate diphosphohydrolase 1 OS=Mus musculus OX=10090 GN=Entpd1	Entpd1	57.205	7.0033	4.9	3	4	3	1.043	0.94	0.937	0.885	0.923	0.842
P55821	Stathmin-2 OS=Mus musculus OX=10090 GN=Stmn2	Stmn2	20.828	4.6073	15.1	3	4	1	0	#N/A	0.631	0	#N/A	0.523
P55937	Golgin subfamily A member 3 OS=Mus musculus OX=10090 GN=Golga3	Golga3	167.22	184.46	13.7	16	16	16	0.918	0.975	0.991	0.956	0.91	0.945
P56135	ATP synthase subunit f, mitochondrial OS=Mus musculus OX=10090 GN=Atp5j2	Atp5j2	10.344	114.02	36.4	4	12	3	1.11	1.026	0.88	1.019	1.145	1.001
P56212	cAMP-regulated phosphoprotein 19 OS=Mus musculus OX=10090 GN=Arpp19	Arpp19	12.293	11.767	33	2	2	1	1.189	#N/A		0.692	#N/A
P56213	FAD-linked sulfhydryl oxidase ALR OS=Mus musculus OX=10090 GN=Gfer	Gfer	22.876	49.809	23.2	5	8	5	1.057	0.954	0.923	1.093	1.045	1.028
P56371	Ras-related protein Rab-4A OS=Mus musculus OX=10090 GN=Rab4a	Rab4a	24.408	50.04	20.2	4	6	2	1.17	0.918	0.941	1.069	1.13	0.974
P56375	Acylphosphatase-2 OS=Mus musculus OX=10090 GN=Acyp2	Acyp2	11.877	51.037	34.9	4	4	4	1.398	1.109	1.367	0.89	0.911	0.758
P56376	Acylphosphatase-1 OS=Mus musculus OX=10090 GN=Acyp1	Acyp1	11.241	11.5	41.4	4	5	4	1.085	0.963	1.111	0.828	0.954	1.066
P56379	6.8 kDa mitochondrial proteolipid OS=Mus musculus OX=10090 GN=Mp68	Mp68	6.6979	5.8672	29.3	2	7	2	1.185	0.708	0.559	0.689	0.259	0.478
P56380	Bis(5'-nucleosyl)-tetraphosphatase [asymmetrical] OS=Mus musculus OX=10090 GN=Nudt2	Nudt2	16.989	24.325	17	2	3	2	0.901	0.959	1.162	1.041	0.985	1.1
P56382	ATP synthase subunit epsilon, mitochondrial OS=Mus musculus OX=10090 GN=Atp5f1e	Atp5f1e	5.8378	4.8709	42.3	3	5	3	1.302	1.07	1.013	1.141	0.87	0.87
P56389	Cytidine deaminase OS=Mus musculus OX=10090 GN=Cda	Cda	16.131	29.398	25.3	3	7	3	0.953	0.848	0.869	0.739	0.782	0.702
P56391	Cytochrome c oxidase subunit 6B1 OS=Mus musculus OX=10090 GN=Cox6b1	Cox6b1	10.071	33.639	66.3	7	15	7	0.996	0.977	0.99	1.163	1.069	1.152
P56392	Cytochrome c oxidase subunit 7A1, mitochondrial OS=Mus musculus OX=10090 GN=Cox7a1	Cox7a1	8.9863	5.2288	16.2	1	1	1	#N/A	#N/A	1.168	#N/A	#N/A	0.866
P56393	Cytochrome c oxidase subunit 7B, mitochondrial OS=Mus musculus OX=10090 GN=Cox7b	Cox7b	9.0113	1.6473	8.8	1	2	1	0.856	0		0.82	0
P56394	Cytochrome c oxidase copper chaperone OS=Mus musculus OX=10090 GN=Cox17	Cox17	6.784	2.9384	25.4	1	1	1	#N/A	#N/A	0.93	#N/A	#N/A	0.917
P56395	Cytochrome b5 OS=Mus musculus OX=10090 GN=Cyb5a	Cyb5a	15.241	198.27	54.5	6	35	6	1.125	1.108	1.138	0.979	1.011	1.081
P56399	Ubiquitin carboxyl-terminal hydrolase 5 OS=Mus musculus OX=10090 GN=Usp5	Usp5	95.832	125.25	29.1	18	32	18	1.043	0.991	1.049	1.015	1.049	1.023
P56480	ATP synthase subunit beta, mitochondrial OS=Mus musculus OX=10090 GN=Atp5f1b	Atp5f1b	56.3	323.31	46.3	19	145	19	1.001	0.983	1.047	1.101	1.188	1.112
P56528	ADP-ribosyl cyclase/cyclic ADP-ribose hydrolase 1 OS=Mus musculus OX=10090 GN=Cd38	Cd38	34.407	7.1308	6.6	2	3	2	0.916	0.974	0.944	0.979	1.192	1.125
P56542	Deoxyribonuclease-2-alpha OS=Mus musculus OX=10090 GN=Dnase2	Dnase2	38.81	1.9775	4.5	2	2	2	1.081	1.181		1.255	0.923
P56593	Cytochrome P450 2A12 OS=Mus musculus OX=10090 GN=Cyp2a12	Cyp2a12	56.179	323.31	46.5	23	79	23	0.963	1.003	0.987	1.018	0.942	1.032
P56654	Cytochrome P450 2C37 OS=Mus musculus OX=10090 GN=Cyp2c37	Cyp2c37	55.606	178.09	34.1	17	38	5	0.843	0.922	1.215	1.057	1.299	1.284
P56657	Cytochrome P450 2C40 OS=Mus musculus OX=10090 GN=Cyp2c40	Cyp2c40	55.763	112.14	27.3	13	36	12	0.972	1.068	0.737	1.465	1.205	1.269
P56695	Wolframin OS=Mus musculus OX=10090 GN=Wfs1	Wfs1	100.58	3.4996	3.1	3	3	3	0.991	0	0.608	0.879	0	0.814
P56812	Programmed cell death protein 5 OS=Mus musculus OX=10090 GN=Pdcd5	Pdcd5	14.275	24.225	50	6	8	6	1.021	1.002	0.789	0.918	0.963	0.777
P56959	RNA-binding protein FUS OS=Mus musculus OX=10090 GN=Fus	Fus	52.673	137.45	16	7	15	7	0.919	0.988	0.921	0.98	0.915	1.045
P56960	Exosome component 10 OS=Mus musculus OX=10090 GN=Exosc10	Exosc10	100.94	42.766	6.9	6	6	6	0.897	0.915	0.932	0.887	0.767	0.918
P57016	Ladinin-1 OS=Mus musculus OX=10090 GN=Lad1	Lad1	58.863	8.7328	3.6	2	3	2	0.959	0.947	0.705	0.902	0.886	1.015
P57080	Ubiquitin carboxyl-terminal hydrolase 25 OS=Mus musculus OX=10090 GN=Usp25	Usp25	121.42	19.3	2.1	1	2	1	0.858	1	0.568	1.042	0.827	0.748
P57716	Nicastrin OS=Mus musculus OX=10090 GN=Ncstn	Ncstn	78.491	4.9345	3.7	2	2	2	0.989	0.902		0.981	1.002
P57725	SAM domain-containing protein SAMSN-1 OS=Mus musculus OX=10090 GN=Samsn1	Samsn1	41.601	2.7197	4.3	1	1	1	#N/A	#N/A		#N/A	#N/A
P57746	V-type proton ATPase subunit D OS=Mus musculus OX=10090 GN=Atp6v1d	Atp6v1d	28.369	26.12	21.9	5	7	5	0.983	1.022	0.892	0.979	0.981	0.92
P57759	Endoplasmic reticulum resident protein 29 OS=Mus musculus OX=10090 GN=Erp29	Erp29	28.823	191.99	24.8	7	21	7	0.866	0.925	0.853	0.886	0.886	0.848
P57776	Elongation factor 1-delta OS=Mus musculus OX=10090 GN=Eef1d	Eef1d	31.293	229.71	41.6	10	18	10	0.953	0.947	0.976	1.017	1.059	0.873
P57780	Alpha-actinin-4 OS=Mus musculus OX=10090 GN=Actn4	Actn4	104.98	323.31	61.3	50	130	35	0.915	0.92	0.947	1.024	1.01	1.029
P57784	U2 small nuclear ribonucleoprotein A' OS=Mus musculus OX=10090 GN=Snrpa1	Snrpa1	28.357	22.465	26.3	7	7	7	0.991	1.032	0.882	0.836	0.728	0.975
P58021	Transmembrane 9 superfamily member 2 OS=Mus musculus OX=10090 GN=Tm9sf2	Tm9sf2	75.329	34.458	9.7	6	9	6	0.95	1.058	0.915	0.881	0.884	0.929
P58044	Isopentenyl-diphosphate Delta-isomerase 1 OS=Mus musculus OX=10090 GN=Idi1	Idi1	26.289	38.295	18.5	6	12	6	0.76	0.572	0.83	0.784	0.794	0.767
P58058	NAD kinase OS=Mus musculus OX=10090 GN=Nadk	Nadk	48.597	18.181	5.7	2	2	2	0.883	0.91	1.165	0.711	1.013	1.003
P58059	28S ribosomal protein S21, mitochondrial OS=Mus musculus OX=10090 GN=Mrps21	Mrps21	10.561	67.479	31	2	3	2	0.814	0.916	1.097	1.172	1.292	1.163
P58064	28S ribosomal protein S6, mitochondrial OS=Mus musculus OX=10090 GN=Mrps6	Mrps6	14.308	2.7342	15.2	2	4	2	0.958	0.95		1.007	1.07
P58137	Acyl-coenzyme A thioesterase 8 OS=Mus musculus OX=10090 GN=Acot8	Acot8	35.827	14.629	11.2	3	5	3	0	1.04		0	0.747
P58158	Galactosylgalactosylxylosylprotein 3-beta-glucuronosyltransferase 3 OS=Mus musculus OX=10090 GN=B3gat3	B3gat3	37.066	3.5083	6	2	2	2	0	0	0.892	0	0	0.985
P58252	Elongation factor 2 OS=Mus musculus OX=10090 GN=Eef2	Eef2	95.313	323.31	35.2	34	91	33	0.953	1.001	1.023	0.923	0.958	0.946
P58281	Dynamin-like 120 kDa protein, mitochondrial OS=Mus musculus OX=10090 GN=Opa1	Opa1	111.34	198.67	32.7	30	51	30	1.114	1.022	1.076	1.117	1.07	1.074
P58389	Serine/threonine-protein phosphatase 2A activator OS=Mus musculus OX=10090 GN=Ptpa	Ptpa	36.71	24.976	20.4	5	8	5	1.096	0.972	1.056	0.958	0.98	0.945
P58466	Carboxy-terminal domain RNA polymerase II polypeptide A small phosphatase 1 OS=Mus musculus OX=10090 GN=Ctdsp1	Ctdsp1	29.266	10.577	12.3	3	3	3	0.988	1.037	0.979	1.053	1.099	1.15
P58501	PAX3- and PAX7-binding protein 1 OS=Mus musculus OX=10090 GN=Paxbp1	Paxbp1	104.83	12.77	2.7	2	2	2	0	1.055	0.903	0	1.189	0.991
P58710	L-gulonolactone oxidase OS=Mus musculus OX=10090 GN=Gulo	Gulo	50.478	217.09	37.5	16	48	16	1.082	1.097	1.223	1.045	1.147	1.074
P58735	Sulfate anion transporter 1 OS=Mus musculus OX=10090 GN=Slc26a1	Slc26a1	75.787	54.443	12.1	7	11	7	0.922	0.996	0.932	1.03	0.988	1.046
P58742	Aladin OS=Mus musculus OX=10090 GN=Aaas	Aaas	59.43	67.627	7.7	3	4	3	0.955	0.913	0.99	1.286	1.085	0.945
P58771	Tropomyosin alpha-1 chain OS=Mus musculus OX=10090 GN=Tpm1	Tpm1	32.68	52.628	34.2	13	11	5	0.78	0.841	1.127	0.833	0.962	0.828
P58802	TBC1 domain family member 10A OS=Mus musculus OX=10090 GN=Tbc1d10a	Tbc1d10a	56.202	2.4048	2	1	1	1	1.061	0		0.935	0
P58854	Gamma-tubulin complex component 3 OS=Mus musculus OX=10090 GN=Tubgcp3	Tubgcp3	103.47	7.9155	3.2	2	2	2	1.121	#N/A	0.897	1.163	#N/A	0.786
P58871	182 kDa tankyrase-1-binding protein OS=Mus musculus OX=10090 GN=Tnks1bp1	Tnks1bp1	181.82	23.351	6	9	10	9	0.924	0.894	0.907	0.85	0.814	0.949
P59016	Vacuolar protein sorting-associated protein 33B OS=Mus musculus OX=10090 GN=Vps33b	Vps33b	70.525	5.2632	7.9	4	4	4	0.766	0.826	0.883	1.244	0.927	1.161
P59017	Bcl-2-like protein 13 OS=Mus musculus OX=10090 GN=Bcl2l13	Bcl2l13	46.719	119.99	14.1	5	10	5	1.09	0.995	1.191	0.864	0.81	0.911
P59041	DnaJ homolog subfamily C member 30 OS=Mus musculus OX=10090 GN=Dnajc30	Dnajc30	24.762	12.372	21	3	3	3	#N/A	#N/A		#N/A	#N/A
P59108	Copine-2 OS=Mus musculus OX=10090 GN=Cpne2	Cpne2	61.035	4.4071	5.8	3	4	2	0.804	0	1.061	1.183	0	0.696
P59235	Nucleoporin Nup43 OS=Mus musculus OX=10090 GN=Nup43	Nup43	41.989	2.3418	2.6	1	1	1	1.077	1.044		1.036	0.965
P59240	Nephrocystin-4 OS=Mus musculus OX=10090 GN=Nphp4	Nphp4	157.27	-2	0.8	1	1	1	0.613	1.418	1.007	1.306	1.359	0.858
P59242	Cingulin OS=Mus musculus OX=10090 GN=Cgn	Cgn	136.45	323.31	23.4	27	37	27	1.033	0.926	0.976	0.998	0.938	0.951
P59266	Fat storage-inducing transmembrane protein 2 OS=Mus musculus OX=10090 GN=Fitm2	Fitm2	30.016	36.968	5	1	2	1	1.434	1.114	1.198	0.804	0.749	0.683
P59325	Eukaryotic translation initiation factor 5 OS=Mus musculus OX=10090 GN=Eif5	Eif5	48.968	43.727	17.7	7	12	7	0.931	0.952	0.917	1.116	1.124	1.176
P59326	YTH domain-containing family protein 1 OS=Mus musculus OX=10090 GN=Ythdf1	Ythdf1	60.878	3.1904	8.1	5	5	2	0.972	0.934	0.954	0.946	0.776	0.926
P59481	VIP36-like protein OS=Mus musculus OX=10090 GN=Lman2l	Lman2l	39.881	4.1741	3.2	1	1	1	1.029	1.08		1.1	0.939
P59672	Ankyrin repeat and SAM domain-containing protein 1A OS=Mus musculus OX=10090 GN=Anks1a	Anks1a	125.24	2.4538	2	2	2	2	#N/A	#N/A	1.168	#N/A	#N/A	1.024
P59708	Splicing factor 3B subunit 6 OS=Mus musculus OX=10090 GN=Sf3b6	Sf3b6	14.585	14.973	27.2	3	4	3	0.9	0.918	0.643	1.087	0.95	0.887
P59729	Ras and Rab interactor 3 OS=Mus musculus OX=10090 GN=Rin3	Rin3	107.22	5.6144	1	1	1	1	0	0.955	0.935	0	1.003	1.061
P59764	Dedicator of cytokinesis protein 4 OS=Mus musculus OX=10090 GN=Dock4	Dock4	226.55	5.5444	1.1	2	2	2	0.954	0.893	0.761	1.099	0.881	0.96
P59913	Protein-L-isoaspartate O-methyltransferase domain-containing protein 1 OS=Mus musculus OX=10090 GN=Pcmtd1	Pcmtd1	40.693	15.626	10.1	4	4	4	1.118	1.168	1.024	1.034	1.134	1.191
P59999	Actin-related protein 2/3 complex subunit 4 OS=Mus musculus OX=10090 GN=Arpc4	Arpc4	19.667	24.91	32.1	6	12	6	0.86	1	0.918	1.071	1.004	1.036
P60060	Protein transport protein Sec61 subunit gamma OS=Mus musculus OX=10090 GN=Sec61g	Sec61g	7.7412	4.6113	36.8	2	2	2	1.025	0.978		1.046	0.941
P60122	RuvB-like 1 OS=Mus musculus OX=10090 GN=Ruvbl1	Ruvbl1	50.213	146.9	31.4	10	17	10	0.943	0.957	0.935	0.956	0.963	0.943
P60229	Eukaryotic translation initiation factor 3 subunit E OS=Mus musculus OX=10090 GN=Eif3e	Eif3e	52.22	131.25	30.3	13	24	13	0.983	0.953	1.017	0.999	1	0.934
P60334	Cysteine dioxygenase type 1 OS=Mus musculus OX=10090 GN=Cdo1	Cdo1	23.026	5.8978	8.5	2	2	2	0.974	0.702	1.061	0.828	0.821	0.954
P60335	Poly(rC)-binding protein 1 OS=Mus musculus OX=10090 GN=Pcbp1	Pcbp1	37.497	323.31	36.8	10	22	5	0.933	0.907	0.907	0.866	0.854	1.004
P60521	Gamma-aminobutyric acid receptor-associated protein-like 2 OS=Mus musculus OX=10090 GN=Gabarapl2	Gabarapl2	13.667	3.7143	23.1	3	3	2	0	#N/A		0	#N/A
P60670	Nuclear protein localization protein 4 homolog OS=Mus musculus OX=10090 GN=Nploc4	Nploc4	68.016	91.573	22	14	18	14	1.09	1.039	0.975	1.038	1.015	1.016
P60710	Actin, cytoplasmic 1 OS=Mus musculus OX=10090 GN=Actb	Actb	41.736	323.31	56.3	16	166	8	0.616	1.546	0.935	0.743	0.601	0.929
P60762	Mortality factor 4-like protein 1 OS=Mus musculus OX=10090 GN=Morf4l1	Morf4l1	41.492	6.0119	5	2	2	2	1.009	0.972	0.893	1.027	0.828	1.077
P60766	Cell division control protein 42 homolog OS=Mus musculus OX=10090 GN=Cdc42	Cdc42	21.258	24.921	24.6	4	6	4	1.009	0.89	0.934	1.007	0.844	0.937
P60824	Cold-inducible RNA-binding protein OS=Mus musculus OX=10090 GN=Cirbp	Cirbp	18.607	37.803	8.1	1	1	1	0.714	#N/A	0.764	1.009	#N/A	0.985
P60843	Eukaryotic initiation factor 4A-I OS=Mus musculus OX=10090 GN=Eif4a1	Eif4a1	46.153	274.34	42.9	22	63	10	0.939	0.947	0.843	0.91	1.031	0.961
P60867	40S ribosomal protein S20 OS=Mus musculus OX=10090 GN=Rps20	Rps20	13.373	50.509	30.3	4	10	4	0.886	1.084	0.994	0.93	0.966	1
P60904	DnaJ homolog subfamily C member 5 OS=Mus musculus OX=10090 GN=Dnajc5	Dnajc5	22.101	28.804	19.2	4	8	4	0.896	0.847	0.883	1.134	1.18	0.95
P61021	Ras-related protein Rab-5B OS=Mus musculus OX=10090 GN=Rab5b	Rab5b	23.707	205.05	36.7	6	16	4	0.957	0.958	0.933	0.978	1.033	1.091
P61022	Calcineurin B homologous protein 1 OS=Mus musculus OX=10090 GN=Chp1	Chp1	22.432	46.997	35.4	6	10	6	1.106	1.219	1.086	0.94	0.944	0.896
P61027	Ras-related protein Rab-10 OS=Mus musculus OX=10090 GN=Rab10	Rab10	22.541	92.203	40.5	10	23	8	0.918	0.947	0.969	1.03	1.014	1.015
P61028	Ras-related protein Rab-8B OS=Mus musculus OX=10090 GN=Rab8b	Rab8b	23.603	8.7145	18.8	4	14	1	0.99	0	0.87	1.036	0	0.994
P61082	NEDD8-conjugating enzyme Ubc12 OS=Mus musculus OX=10090 GN=Ube2m	Ube2m	20.9	16.332	31.7	6	7	6	0.914	0.942	0.971	1.027	0.974	1.006
P61087	Ubiquitin-conjugating enzyme E2 K OS=Mus musculus OX=10090 GN=Ube2k	Ube2k	22.406	90.859	30	5	9	5	1.025	0.993	1.044	0.995	1.075	0.966
P61089	Ubiquitin-conjugating enzyme E2 N OS=Mus musculus OX=10090 GN=Ube2n	Ube2n	17.138	50.788	44.7	7	19	7	0.99	1.011	1.062	0.986	1.051	0.992
P61148	Fibroblast growth factor 1 OS=Mus musculus OX=10090 GN=Fgf1	Fgf1	17.417	1.9854	7.7	1	1	1	1.022	0	1.151	1.011	0	1.018
P61161	Actin-related protein 2 OS=Mus musculus OX=10090 GN=Actr2	Actr2	44.76	107.05	26.4	9	21	9	0.898	0.859	0.975	1.01	1.044	0.99
P61164	Alpha-centractin OS=Mus musculus OX=10090 GN=Actr1a	Actr1a	42.613	45.781	21	6	7	4	0.959	0.959	1.064	0.995	1.047	0.898
P61166	Transmembrane protein 258 OS=Mus musculus OX=10090 GN=Tmem258	Tmem258	9.0788	2.207	10.1	1	2	1	1.065	1.053	0.995	1.09	1.094	1.062
P61202	COP9 signalosome complex subunit 2 OS=Mus musculus OX=10090 GN=Cops2	Cops2	51.596	86.844	24.4	11	15	11	1.056	1.081	1.078	1.018	1.058	1.051
P61211	ADP-ribosylation factor-like protein 1 OS=Mus musculus OX=10090 GN=Arl1	Arl1	20.411	86.283	33.1	5	7	5	1.022	1.05	1.063	0.999	0.908	1.006
P61222	ATP-binding cassette sub-family E member 1 OS=Mus musculus OX=10090 GN=Abce1	Abce1	67.314	123.34	23.7	13	18	13	0.991	0.966	1.004	0.999	1.073	1.039
P61255	60S ribosomal protein L26 OS=Mus musculus OX=10090 GN=Rpl26	Rpl26	17.258	13.884	34.5	6	14	6	0.957	1.009	0.953	0.924	0.996	0.984
P61290	Proteasome activator complex subunit 3 OS=Mus musculus OX=10090 GN=Psme3	Psme3	29.506	99.398	20.1	5	6	5	1.075	0.987	0.938	0.99	0.98	0.928
P61358	60S ribosomal protein L27 OS=Mus musculus OX=10090 GN=Rpl27	Rpl27	15.798	193.56	41.9	5	19	5	0.92	1.055	1.073	0.988	1.077	0.995
P61458	Pterin-4-alpha-carbinolamine dehydratase OS=Mus musculus OX=10090 GN=Pcbd1	Pcbd1	11.985	82.023	42.3	5	16	4	1.155	1.146	1.3	1.021	1.137	1.16
P61514	60S ribosomal protein L37a OS=Mus musculus OX=10090 GN=Rpl37a	Rpl37a	10.275	83.757	28.3	2	5	2	0.669	1.141	0.992	0.747	0.896	0.958
P61620	Protein transport protein Sec61 subunit alpha isoform 1 OS=Mus musculus OX=10090 GN=Sec61a1	Sec61a1	52.264	64.914	13.4	7	20	7	0.77	0.873	0.856	0.933	0.929	0.889
P61750	ADP-ribosylation factor 4 OS=Mus musculus OX=10090 GN=Arf4	Arf4	20.396	43.278	41.7	6	13	3	0.935	0.952	0.961	0.988	0.853	0.852
P61759	Prefoldin subunit 3 OS=Mus musculus OX=10090 GN=Vbp1	Vbp1	22.435	34.118	24	5	6	5	0.941	0.938	0.953	0.944	0.963	0.94
P61793	Lysophosphatidic acid receptor 1 OS=Mus musculus OX=10090 GN=Lpar1	Lpar1	41.119	-2	2.2	1	2	1	#N/A	#N/A	1.127	#N/A	#N/A	1.046
P61804	Dolichyl-diphosphooligosaccharide--protein glycosyltransferase subunit DAD1 OS=Mus musculus OX=10090 GN=Dad1	Dad1	12.497	59.766	35.4	4	8	4	0.902	0.943	0.977	0.935	0.921	0.859
P61922	4-aminobutyrate aminotransferase, mitochondrial OS=Mus musculus OX=10090 GN=Abat	Abat	56.451	323.31	49.8	21	39	21	1.067	1.115	1.082	1.121	1.138	1.076
P61924	Coatomer subunit zeta-1 OS=Mus musculus OX=10090 GN=Copz1	Copz1	20.198	40.29	19.8	3	8	3	0.894	1.047	1.095	0.853	1.025	1.086
P61957	Small ubiquitin-related modifier 2 OS=Mus musculus OX=10090 GN=Sumo2	Sumo2	10.871	35.927	23.2	2	7	1	0.908	0.942	0.846	0.837	0.852	0.975
P61961	Ubiquitin-fold modifier 1 OS=Mus musculus OX=10090 GN=Ufm1	Ufm1	9.1175	5.3542	35.3	3	4	3	1.01	0.989	1.105	0.962	1.225	0.983
P61963	DDB1- and CUL4-associated factor 7 OS=Mus musculus OX=10090 GN=Dcaf7	Dcaf7	38.926	4.7382	8.2	3	3	3	0.946	0		0.829	0
P61965	WD repeat-containing protein 5 OS=Mus musculus OX=10090 GN=Wdr5	Wdr5	36.588	44.023	10.5	3	4	3	0.941	0.871	1.049	0.95	0.973	1.235
P61967	AP-1 complex subunit sigma-1A OS=Mus musculus OX=10090 GN=Ap1s1	Ap1s1	18.733	5.0863	10.8	3	5	3	1.032	1.041	1.154	1.042	1.013	1.007
P61971	Nuclear transport factor 2 OS=Mus musculus OX=10090 GN=Nutf2	Nutf2	14.478	27.579	24.4	3	3	3	0.915	0.919	1.04	1.006	1.013	1.02
P61979	Heterogeneous nuclear ribonucleoprotein K OS=Mus musculus OX=10090 GN=Hnrnpk	Hnrnpk	50.976	290.56	30.9	14	27	14	0.919	0.961	0.939	0.972	0.986	1.05
P61982	14-3-3 protein gamma OS=Mus musculus OX=10090 GN=Ywhag	Ywhag	28.302	174.04	43.3	12	52	7	1.072	1.016	1.095	1.01	0.973	0.926
P62071	Ras-related protein R-Ras2 OS=Mus musculus OX=10090 GN=Rras2	Rras2	23.399	57.437	36.8	7	13	5	1.048	0.946	0.906	0.934	0.95	0.975
P62073	Mitochondrial import inner membrane translocase subunit Tim10 OS=Mus musculus OX=10090 GN=Timm10	Timm10	10.333	121	33.3	5	10	5	1.034	0.973	0.975	1.09	1.058	1.077
P62075	Mitochondrial import inner membrane translocase subunit Tim13 OS=Mus musculus OX=10090 GN=Timm13	Timm13	10.458	165.97	65.3	5	17	5	1.063	0.956	0.94	1.15	1.026	1.038
P62077	Mitochondrial import inner membrane translocase subunit Tim8 B OS=Mus musculus OX=10090 GN=Timm8b	Timm8b	9.2864	5.3763	31.3	3	4	3	1.102	1.008	1.011	1.036	0.98	1.011
P62082	40S ribosomal protein S7 OS=Mus musculus OX=10090 GN=Rps7	Rps7	22.127	27.673	25.3	6	16	6	0.916	0.995	0.904	0.918	1.004	0.882
P62137	Serine/threonine-protein phosphatase PP1-alpha catalytic subunit OS=Mus musculus OX=10090 GN=Ppp1ca	Ppp1ca	37.54	66.224	24.8	8	11	4	1.045	0.914	0.995	1.073	0.974	0.885
P62141	Serine/threonine-protein phosphatase PP1-beta catalytic subunit OS=Mus musculus OX=10090 GN=Ppp1cb	Ppp1cb	37.186	6.2059	18.3	6	10	2	1.004	1.003	0.942	0.887	0.833	0.994
P62192	26S proteasome regulatory subunit 4 OS=Mus musculus OX=10090 GN=Psmc1	Psmc1	49.184	256.73	50.2	21	29	21	1.001	1.011	1.038	0.975	1.067	0.996
P62196	26S proteasome regulatory subunit 8 OS=Mus musculus OX=10090 GN=Psmc5	Psmc5	45.626	323.31	49.3	18	37	18	1.028	1.056	1.081	0.961	1.045	0.986
P62242	40S ribosomal protein S8 OS=Mus musculus OX=10090 GN=Rps8	Rps8	24.205	172.51	44.2	9	24	9	0.961	0.984	0.96	1.018	1.02	0.982
P62245	40S ribosomal protein S15a OS=Mus musculus OX=10090 GN=Rps15a	Rps15a	14.839	60.117	30	4	13	4	0.961	1.032	0.898	0.984	0.919	0.989
P62254	Ubiquitin-conjugating enzyme E2 G1 OS=Mus musculus OX=10090 GN=Ube2g1	Ube2g1	19.509	2.4693	11.2	2	2	2	0.898	0.93	1.018	0.959	1.151	1.165
P62257	Ubiquitin-conjugating enzyme E2 H OS=Mus musculus OX=10090 GN=Ube2h	Ube2h	20.655	36.63	31.1	5	5	5	1.012	1.018	1.04	1.125	0.991	0.999
P62259	14-3-3 protein epsilon OS=Mus musculus OX=10090 GN=Ywhae	Ywhae	29.174	323.31	62	17	62	14	0.953	0.97	1.001	1.014	1.042	1.026
P62264	40S ribosomal protein S14 OS=Mus musculus OX=10090 GN=Rps14	Rps14	16.273	322.13	37.7	6	23	6	0.859	0.981	1.012	0.954	1.064	1.014
P62267	40S ribosomal protein S23 OS=Mus musculus OX=10090 GN=Rps23	Rps23	15.807	17.426	21.7	4	14	4	0.899	0.965	0.94	0.851	1.019	0.909
P62270	40S ribosomal protein S18 OS=Mus musculus OX=10090 GN=Rps18	Rps18	17.718	42.375	44.1	9	22	8	0.923	0.958	0.926	0.958	0.978	0.957
P62274	40S ribosomal protein S29 OS=Mus musculus OX=10090 GN=Rps29	Rps29	6.6767	27.214	19.6	1	2	1	0.892	0.921	1.006	1.195	1.198	1.009
P62281	40S ribosomal protein S11 OS=Mus musculus OX=10090 GN=Rps11	Rps11	18.431	21.108	31.6	8	19	8	0.918	1.011	0.91	1.034	0.963	0.981
P62301	40S ribosomal protein S13 OS=Mus musculus OX=10090 GN=Rps13	Rps13	17.222	72.176	56.3	9	26	9	0.906	0.964	0.944	0.984	1.043	0.999
P62305	Small nuclear ribonucleoprotein E OS=Mus musculus OX=10090 GN=Snrpe	Snrpe	10.803	1.6333	13	1	1	1	0	0	0.925	0	0	1.08
P62309	Small nuclear ribonucleoprotein G OS=Mus musculus OX=10090 GN=Snrpg	Snrpg	8.496	6.7068	34.2	3	6	3	0.906	1.009	1.016	0.958	0.866	1.042
P62311	U6 snRNA-associated Sm-like protein LSm3 OS=Mus musculus OX=10090 GN=Lsm3	Lsm3	11.845	2.7184	11.8	1	2	1	1.089	0	0.987	0.977	0	1.036
P62313	U6 snRNA-associated Sm-like protein LSm6 OS=Mus musculus OX=10090 GN=Lsm6	Lsm6	9.1275	8.1277	23.8	2	2	2	0.91	0.967	0.879	0.983	1.024	0.944
P62315	Small nuclear ribonucleoprotein Sm D1 OS=Mus musculus OX=10090 GN=Snrpd1	Snrpd1	13.281	72.425	20.2	2	3	2	0.941	0.911	1.048	0.978	0.898	0.979
P62317	Small nuclear ribonucleoprotein Sm D2 OS=Mus musculus OX=10090 GN=Snrpd2	Snrpd2	13.527	94.049	39.8	5	12	5	0.935	0.952	0.901	1.048	0.916	1.001
P62320	Small nuclear ribonucleoprotein Sm D3 OS=Mus musculus OX=10090 GN=Snrpd3	Snrpd3	13.916	2.3549	12.7	2	8	1	0.998	0.963	0.844	0.941	0.926	1.146
P62331	ADP-ribosylation factor 6 OS=Mus musculus OX=10090 GN=Arf6	Arf6	20.082	43.473	33.1	4	9	4	1.041	1.089	1.013	1.117	1.062	1.127
P62334	26S proteasome regulatory subunit 10B OS=Mus musculus OX=10090 GN=Psmc6	Psmc6	44.172	157.62	37.8	15	26	15	1.023	1.045	1.059	0.981	1.019	1.001
P62342	Thioredoxin reductase-like selenoprotein T OS=Mus musculus OX=10090 GN=Selenot	Selenot	22.292	18.874	11.8	2	4	2	1.031	1.031	1.163	0.966	1.157	1.066
P62488	DNA-directed RNA polymerase II subunit RPB7 OS=Mus musculus OX=10090 GN=Polr2g	Polr2g	19.294	4.2115	7.6	1	1	1	0	0	1.011	0	0	1.119
P62627	Dynein light chain roadblock-type 1 OS=Mus musculus OX=10090 GN=Dynlrb1	Dynlrb1	10.99	138.81	43.8	3	6	3	0.901	1.052	1.148	0.866	1.061	0.913
P62700	Protein yippee-like 5 OS=Mus musculus OX=10090 GN=Ypel5	Ypel5	13.841	5.4843	18.2	2	2	2	0	0		0	0
P62702	40S ribosomal protein S4, X isoform OS=Mus musculus OX=10090 GN=Rps4x	Rps4x	29.597	128.67	46	13	28	13	0.943	0.966	0.936	0.942	1.006	0.964
P62717	60S ribosomal protein L18a OS=Mus musculus OX=10090 GN=Rpl18a	Rpl18a	20.732	66.709	34.7	6	19	6	0.876	0.988	0.914	0.962	1.004	0.953
P62743	AP-2 complex subunit sigma OS=Mus musculus OX=10090 GN=Ap2s1	Ap2s1	17.018	19.402	19	3	6	3	0.971	0.985	1.029	0.978	0.97	0.922
P62746	Rho-related GTP-binding protein RhoB OS=Mus musculus OX=10090 GN=Rhob	Rhob	22.123	1.8868	12.8	2	2	1	#N/A	#N/A		#N/A	#N/A
P62748	Hippocalcin-like protein 1 OS=Mus musculus OX=10090 GN=Hpcal1	Hpcal1	22.338	37.705	45.6	9	10	6	0.932	0.824	1.016	0.883	0.936	0.934
P62751	60S ribosomal protein L23a OS=Mus musculus OX=10090 GN=Rpl23a	Rpl23a	17.695	72.995	38.5	9	33	9	0.947	0.993	0.959	0.929	1.001	0.964
P62754	40S ribosomal protein S6 OS=Mus musculus OX=10090 GN=Rps6	Rps6	28.68	165.22	29.3	9	23	9	0.925	0.992	0.918	0.961	0.967	0.93
P62774	Myotrophin OS=Mus musculus OX=10090 GN=Mtpn	Mtpn	12.861	114.46	39	5	8	5	1.101	0.981	0.903	1.01	0.945	0.972
P62806	Histone H4 OS=Mus musculus OX=10090 GN=Hist1h4a	Hist1h4a	11.367	95.558	58.3	8	79	8	0.844	0.901	0.831	0.986	0.949	1.016
P62814	V-type proton ATPase subunit B, brain isoform OS=Mus musculus OX=10090 GN=Atp6v1b2	Atp6v1b2	56.55	96.969	20.7	9	11	9	0.854	0.896	0.795	0.973	0.861	0.892
P62821	Ras-related protein Rab-1A OS=Mus musculus OX=10090 GN=Rab1A	Rab1A	22.677	169	66.3	12	44	7	0.972	0.94	0.95	0.944	0.94	0.905
P62827	GTP-binding nuclear protein Ran OS=Mus musculus OX=10090 GN=Ran	Ran	24.423	34.589	19	5	16	5	0.921	0.987	0.969	0.947	0.98	0.933
P62830	60S ribosomal protein L23 OS=Mus musculus OX=10090 GN=Rpl23	Rpl23	14.865	46.137	49.3	6	22	6	0.939	0.992	0.949	1.003	0.939	1.016
P62835	Ras-related protein Rap-1A OS=Mus musculus OX=10090 GN=Rap1a	Rap1a	20.987	40.279	26.1	5	9	2	0.956	0.985	1.022	1.051	0.953	0.998
P62843	40S ribosomal protein S15 OS=Mus musculus OX=10090 GN=Rps15	Rps15	17.04	14.383	33.1	4	10	4	0.912	1.045	0.815	0.987	0.981	0.907
P62849	40S ribosomal protein S24 OS=Mus musculus OX=10090 GN=Rps24	Rps24	15.423	62.787	30.8	4	21	4	0.96	0.994	0.989	1.024	0.98	1.032
P62852	40S ribosomal protein S25 OS=Mus musculus OX=10090 GN=Rps25	Rps25	13.742	19.586	28	4	9	4	0.963	0.989	0.996	1.014	1.019	1.023
P62855	40S ribosomal protein S26 OS=Mus musculus OX=10090 GN=Rps26	Rps26	13.015	38.538	27	3	5	3	0.923	0.961	1.046	1.019	1.009	0.968
P62858	40S ribosomal protein S28 OS=Mus musculus OX=10090 GN=Rps28	Rps28	7.8409	90.131	46.4	3	12	3	1.006	1.002	0.844	0.907	1.026	0.949
P62862	40S ribosomal protein S30 OS=Mus musculus OX=10090 GN=Fau	Fau	6.6478	2.0208	13.6	2	2	2	#N/A	0.795	0.845	#N/A	0.928	0.763
P62869	Elongin-B OS=Mus musculus OX=10090 GN=Elob	Elob	13.17	29.124	83.9	8	12	8	1.015	0.987	1.036	0.951	0.988	0.949
P62874	Guanine nucleotide-binding protein G(I)/G(S)/G(T) subunit beta-1 OS=Mus musculus OX=10090 GN=Gnb1	Gnb1	37.377	5.9563	22.1	7	17	2	#N/A	#N/A	0.826	#N/A	#N/A	0.849
P62878	E3 ubiquitin-protein ligase RBX1 OS=Mus musculus OX=10090 GN=Rbx1	Rbx1	12.274	2.9021	16.7	1	1	1	#N/A	0	1.118	#N/A	0	1.068
P62880	Guanine nucleotide-binding protein G(I)/G(S)/G(T) subunit beta-2 OS=Mus musculus OX=10090 GN=Gnb2	Gnb2	37.331	95.137	25.6	8	18	3	1.057	0.867	0.765	1.198	1.071	1.02
P62889	60S ribosomal protein L30 OS=Mus musculus OX=10090 GN=Rpl30	Rpl30	12.784	59.072	26.1	5	17	5	0.95	1.001	1.01	0.951	0.901	0.988
P62892	60S ribosomal protein L39 OS=Mus musculus OX=10090 GN=Rpl39	Rpl39	6.4066	7.8962	19.6	1	4	1	0.774	0.968	0.923	1.091	1.103	1.054
P62897	Cytochrome c, somatic OS=Mus musculus OX=10090 GN=Cycs	Cycs	11.605	98.835	56.2	7	24	7	0.952	0.973	1.039	1.108	1.074	1.112
P62900	60S ribosomal protein L31 OS=Mus musculus OX=10090 GN=Rpl31	Rpl31	14.463	18.293	42.4	6	12	6	0.933	0.936	0.956	1.01	1.047	0.934
P62908	40S ribosomal protein S3 OS=Mus musculus OX=10090 GN=Rps3	Rps3	26.674	199.49	77	18	47	18	0.913	0.985	0.926	0.974	1.02	0.985
P62911	60S ribosomal protein L32 OS=Mus musculus OX=10090 GN=Rpl32	Rpl32	15.86	24.419	31.9	5	13	5	0.763	0.993	0.945	0.993	0.991	1.028
P62915	Transcription initiation factor IIB OS=Mus musculus OX=10090 GN=Gtf2b	Gtf2b	34.819	2.3297	5.4	2	3	2	0	#N/A	0.998	0	#N/A	0.941
P62918	60S ribosomal protein L8 OS=Mus musculus OX=10090 GN=Rpl8	Rpl8	28.024	121.81	27.2	8	17	8	0.923	0.975	0.942	0.974	0.952	0.971
P62960	Nuclease-sensitive element-binding protein 1 OS=Mus musculus OX=10090 GN=Ybx1	Ybx1	35.73	233.22	32.9	7	11	5	1.025	1.079	0.914	0.879	0.727	0.94
P62984	Ubiquitin-60S ribosomal protein L40 OS=Mus musculus OX=10090 GN=Uba52	Uba52	14.728	323.31	53.9	7	62	1	0	0		0	0
P62996	Transformer-2 protein homolog beta OS=Mus musculus OX=10090 GN=Tra2b	Tra2b	33.665	29.731	17.4	5	8	4	0.805	0.983	1.015	0.902	1.045	1.017
P63001	Ras-related C3 botulinum toxin substrate 1 OS=Mus musculus OX=10090 GN=Rac1	Rac1	21.45	92.831	24.5	4	8	4	0.954	0.885	0.947	1.051	0.891	0.976
P63005	Platelet-activating factor acetylhydrolase IB subunit alpha OS=Mus musculus OX=10090 GN=Pafah1b1	Pafah1b1	46.67	49.453	17.8	7	8	7	1.029	0.987	1.093	0.824	1.023	0.882
P63017	Heat shock cognate 71 kDa protein OS=Mus musculus OX=10090 GN=Hspa8	Hspa8	70.87	323.31	61.6	39	158	27	1.006	1.024	0.99	0.973	0.908	0.939
P63024	Vesicle-associated membrane protein 3 OS=Mus musculus OX=10090 GN=Vamp3	Vamp3	11.48	117.27	16.5	1	1	1	0.966	1.071	1.043	0.674	0.735	0.871
P63028	Translationally-controlled tumor protein OS=Mus musculus OX=10090 GN=Tpt1	Tpt1	19.462	81.468	20.3	3	10	3	0.929	1.024	1.116	1.004	1.124	0.902
P63030	Mitochondrial pyruvate carrier 1 OS=Mus musculus OX=10090 GN=Mpc1	Mpc1	12.454	6.2601	22	3	6	3	1.025	0.933	1.082	0.976	1.016	0.963
P63037	DnaJ homolog subfamily A member 1 OS=Mus musculus OX=10090 GN=Dnaja1	Dnaja1	44.868	227.7	21.7	7	13	7	1.052	1.008	1.103	0.918	0.936	0.956
P63038	60 kDa heat shock protein, mitochondrial OS=Mus musculus OX=10090 GN=Hspd1	Hspd1	60.955	323.31	54.1	26	105	26	0.954	1.011	0.925	1.027	1.061	1.089
P63073	Eukaryotic translation initiation factor 4E OS=Mus musculus OX=10090 GN=Eif4e	Eif4e	25.053	108.03	36.4	6	12	6	0.976	0.988	0.886	0.912	0.992	0.901
P63082	V-type proton ATPase 16 kDa proteolipid subunit OS=Mus musculus OX=10090 GN=Atp6v0c	Atp6v0c	15.808	12.345	11.6	1	1	1	#N/A	1.025	0.915	#N/A	0.849	0.953
P63085	Mitogen-activated protein kinase 1 OS=Mus musculus OX=10090 GN=Mapk1	Mapk1	41.275	49.708	32.1	11	16	9	0.983	1.008	0.995	0.992	0.985	1
P63087	Serine/threonine-protein phosphatase PP1-gamma catalytic subunit OS=Mus musculus OX=10090 GN=Ppp1cc	Ppp1cc	36.983	7.4925	15.5	5	7	1	0.901	1.106		0.999	0.902
P63094	Guanine nucleotide-binding protein G(s) subunit alpha isoforms short OS=Mus musculus OX=10090 GN=Gnas	Gnas	45.663	118.77	21.6	9	15	8	0.981	0.898	0.931	1.085	1.097	1.006
P63101	14-3-3 protein zeta/delta OS=Mus musculus OX=10090 GN=Ywhaz	Ywhaz	27.771	137.51	50.2	15	55	10	0.917	0.978	0.94	0.926	0.916	0.776
P63147	Ubiquitin-conjugating enzyme E2 B OS=Mus musculus OX=10090 GN=Ube2b	Ube2b	17.312	2.8412	11.2	1	1	1	0	#N/A	0.998	0	#N/A	1.083
P63154	Crooked neck-like protein 1 OS=Mus musculus OX=10090 GN=Crnkl1	Crnkl1	83.415	23.675	4.1	3	3	3	0.924	0.9		0.982	0.926
P63158	High mobility group protein B1 OS=Mus musculus OX=10090 GN=Hmgb1	Hmgb1	24.893	323.31	34.9	12	29	12	0.92	0.976	0.926	0.957	1.045	1.034
P63166	Small ubiquitin-related modifier 1 OS=Mus musculus OX=10090 GN=Sumo1	Sumo1	11.557	8.6179	23.8	2	2	2	0.97	0.923	0.871	1.056	0.977	1.003
P63168	Dynein light chain 1, cytoplasmic OS=Mus musculus OX=10090 GN=Dynll1	Dynll1	10.366	5.0096	20.2	2	4	1	0.571	0.481	0.64	0.712	0.69	0.666
P63213	Guanine nucleotide-binding protein G(I)/G(S)/G(O) subunit gamma-2 OS=Mus musculus OX=10090 GN=Gng2	Gng2	7.8501	30.844	22.5	1	2	1	0	0.851		0	0.969
P63242	Eukaryotic translation initiation factor 5A-1 OS=Mus musculus OX=10090 GN=Eif5a	Eif5a	16.832	61.058	40.3	7	13	7	0.901	0.978	1.047	1.06	0.925	1.101
P63254	Cysteine-rich protein 1 OS=Mus musculus OX=10090 GN=Crip1	Crip1	8.5497	1.6485	9.1	1	2	1	0	#N/A	0.766	0	#N/A	0.963
P63276	40S ribosomal protein S17 OS=Mus musculus OX=10090 GN=Rps17	Rps17	15.524	19.465	39.3	4	9	4	0.965	1.034	0.982	0.969	0.807	0.9
P63280	SUMO-conjugating enzyme UBC9 OS=Mus musculus OX=10090 GN=Ube2i	Ube2i	18.007	30.967	27.8	6	11	6	0.909	0.835	0.836	0.975	0.895	0.93
P63300	Selenoprotein W OS=Mus musculus OX=10090 GN=Selenow	Selenow	9.6871	12.646	12.5	2	2	2	0.933	0.929	0.883	0.741	1.183	1.021
P63321	Ras-related protein Ral-A OS=Mus musculus OX=10090 GN=Rala	Rala	23.553	89.791	21.8	5	9	4	0.927	0.927	0.941	0.961	0.927	0.917
P63323	40S ribosomal protein S12 OS=Mus musculus OX=10090 GN=Rps12	Rps12	14.525	16.441	20.5	3	11	3	0.963	1.039	0.953	0.97	0.987	0.931
P63325	40S ribosomal protein S10 OS=Mus musculus OX=10090 GN=Rps10	Rps10	18.916	135.53	58.2	12	35	11	1.015	1.025	0.961	0.922	0.874	0.946
P63328	Serine/threonine-protein phosphatase 2B catalytic subunit alpha isoform OS=Mus musculus OX=10090 GN=Ppp3ca	Ppp3ca	58.643	12.521	9.2	5	8	3	1.084	0.98	1.041	0.921	1.061	0.989
P63330	Serine/threonine-protein phosphatase 2A catalytic subunit alpha isoform OS=Mus musculus OX=10090 GN=Ppp2ca	Ppp2ca	35.608	28.084	21.7	8	14	1	0.986	0.994	1.147	0.874	1.047	1.037
P67778	Prohibitin OS=Mus musculus OX=10090 GN=Phb	Phb	29.82	202.24	61.8	15	32	15	1.043	1.021	1.039	1.044	1.014	1.084
P67871	Casein kinase II subunit beta OS=Mus musculus OX=10090 GN=Csnk2b	Csnk2b	24.942	40.071	14.4	3	6	3	1.01	1.042	0.958	0.927	0.918	0.954
P67984	60S ribosomal protein L22 OS=Mus musculus OX=10090 GN=Rpl22	Rpl22	14.759	49.572	18.8	2	6	2	0.988	0.972	0.951	0.97	1.079	0.943
P68033	Actin, alpha cardiac muscle 1 OS=Mus musculus OX=10090 GN=Actc1	Actc1	42.019	64.348	35.3	12	126	4	0.942	0.964	0.913	0.938	1	0.924
P68037	Ubiquitin-conjugating enzyme E2 L3 OS=Mus musculus OX=10090 GN=Ube2l3	Ube2l3	17.861	30.242	30.5	4	6	4	0.974	1.04	0.977	0.957	1.028	0.974
P68040	Receptor of activated protein C kinase 1 OS=Mus musculus OX=10090 GN=Rack1	Rack1	35.076	131.49	28.7	11	28	11	0.959	0.991	0.922	0.976	1.033	0.973
P68181	cAMP-dependent protein kinase catalytic subunit beta OS=Mus musculus OX=10090 GN=Prkacb	Prkacb	40.707	28.005	17.7	6	8	2	1.084	1.018	1.059	1.141	0.886	0.966
P68254	14-3-3 protein theta OS=Mus musculus OX=10090 GN=Ywhaq	Ywhaq	27.778	241.72	35.1	10	36	5	0.929	0.985	1.008	1.032	0.959	0.958
P68368	Tubulin alpha-4A chain OS=Mus musculus OX=10090 GN=Tuba4a	Tuba4a	49.924	25.197	41.3	15	45	4	1.013	1.039	1.063	1.162	1.106	1.321
P68372	Tubulin beta-4B chain OS=Mus musculus OX=10090 GN=Tubb4b	Tubb4b	49.83	152.24	38.4	14	59	1	0.878	0.959	1.032	1.003	1.079	0.99
P68373	Tubulin alpha-1C chain OS=Mus musculus OX=10090 GN=Tuba1c	Tuba1c	49.909	8.4329	41.2	15	50	0	0	0		0	0
P68510	14-3-3 protein eta OS=Mus musculus OX=10090 GN=Ywhah	Ywhah	28.211	132.63	43.1	12	33	8	1.009	0.953	0.892	0.898	0.884	0.855
P69566	Ran-binding protein 9 OS=Mus musculus OX=10090 GN=Ranbp9	Ranbp9	71.011	1.9084	2.1	1	1	1	1.031	#N/A		1.067	#N/A
P70121	Zinc fingers and homeoboxes protein 1 OS=Mus musculus OX=10090 GN=Zhx1	Zhx1	97.55	18.686	2.7	2	2	2	1.001	0	0.967	1.11	0	0.931
P70122	Ribosome maturation protein SBDS OS=Mus musculus OX=10090 GN=Sbds	Sbds	28.78	74.748	32.4	9	13	9	1.042	1.016	1.102	1.095	0.961	1.118
P70158	Acid sphingomyelinase-like phosphodiesterase 3a OS=Mus musculus OX=10090 GN=Smpdl3a	Smpdl3a	49.857	34.185	8.3	4	5	4	1.033	0.929	0.991	1.007	1.058	0.956
P70168	Importin subunit beta-1 OS=Mus musculus OX=10090 GN=Kpnb1	Kpnb1	97.183	165.21	25.9	21	33	21	0.958	0.964	1.016	0.971	0.998	0.955
P70175	Disks large homolog 3 OS=Mus musculus OX=10090 GN=Dlg3	Dlg3	93.481	18.471	2.6	2	2	2	0	0.939	1.003	0	1.117	0.992
P70182	Phosphatidylinositol 4-phosphate 5-kinase type-1 alpha OS=Mus musculus OX=10090 GN=Pip5k1a	Pip5k1a	60.484	7.8047	3.3	2	2	1	#N/A	#N/A		#N/A	#N/A
P70194	C-type lectin domain family 4 member F OS=Mus musculus OX=10090 GN=Clec4f	Clec4f	61.268	74.733	20.3	10	16	10	0.816	1.025	0.893	0.96	0.967	0.846
P70195	Proteasome subunit beta type-7 OS=Mus musculus OX=10090 GN=Psmb7	Psmb7	29.891	24.038	14.8	5	12	5	1.166	1.04	1.123	1.131	1.115	1.033
P70227	Inositol 1,4,5-trisphosphate receptor type 3 OS=Mus musculus OX=10090 GN=Itpr3	Itpr3	304.27	2.3726	1.1	4	4	1	0.891	0		1.071	0
P70236	Dual specificity mitogen-activated protein kinase kinase 6 OS=Mus musculus OX=10090 GN=Map2k6	Map2k6	37.432	1.9432	4.2	1	1	1	#N/A	0		#N/A	0
P70245	3-beta-hydroxysteroid-Delta(8),Delta(7)-isomerase OS=Mus musculus OX=10090 GN=Ebp	Ebp	26.215	9.4935	10	2	4	2	0.907	1.022	0.951	0.969	1.072	0.865
P70255	Nuclear factor 1 C-type OS=Mus musculus OX=10090 GN=Nfic	Nfic	48.768	8.7676	8.7	4	6	2	0	0.887	0.935	0	0.909	0.947
P70257	Nuclear factor 1 X-type OS=Mus musculus OX=10090 GN=Nfix	Nfix	53.394	5.7913	5.9	3	3	1	0.974	0.966	0.949	1.091	0.566	1.147
P70261	Paladin OS=Mus musculus OX=10090 GN=Pald1	Pald1	96.739	7.1073	2.2	2	2	2	0.866	0.887	0.927	1.109	0.928	1.083
P70265	6-phosphofructo-2-kinase/fructose-2,6-bisphosphatase 2 OS=Mus musculus OX=10090 GN=Pfkfb2	Pfkfb2	59.925	3.1831	3.7	2	2	1	0	1.037	1	0	1.073	0.989
P70266	6-phosphofructo-2-kinase/fructose-2,6-bisphosphatase 1 OS=Mus musculus OX=10090 GN=Pfkfb1	Pfkfb1	54.849	58.438	28.9	13	14	12	1.324	1.141	1.363	0.882	1.121	1.07
P70268	Serine/threonine-protein kinase N1 OS=Mus musculus OX=10090 GN=Pkn1	Pkn1	104.41	11.261	5.2	5	5	5	0.934	0.944	0.986	1.106	0.972	0.985
P70279	Surfeit locus protein 6 OS=Mus musculus OX=10090 GN=Surf6	Surf6	41.234	7.4739	10.4	4	4	4	0	0.995	0.883	0	0.819	0.904
P70280	Vesicle-associated membrane protein 7 OS=Mus musculus OX=10090 GN=Vamp7	Vamp7	24.967	42.37	21.8	5	6	5	0.88	0.871	0.829	1.063	0.92	0.892
P70288	Histone deacetylase 2 OS=Mus musculus OX=10090 GN=Hdac2	Hdac2	55.302	28.819	11.9	5	5	3	1.07	0.877	0.792	0.795	0.9	0.868
P70290	55 kDa erythrocyte membrane protein OS=Mus musculus OX=10090 GN=Mpp1	Mpp1	52.227	75.476	15.2	6	6	6	1.036	0.976	0.999	0.836	0.905	0.789
P70295	Ancient ubiquitous protein 1 OS=Mus musculus OX=10090 GN=Aup1	Aup1	46.121	40.575	12.4	4	4	4	1.057	0.93	1.06	0.914	0.975	1.043
P70296	Phosphatidylethanolamine-binding protein 1 OS=Mus musculus OX=10090 GN=Pebp1	Pebp1	20.83	323.31	68.4	11	34	11	1.278	1.151	1.235	1.057	1.113	1.08
P70297	Signal transducing adapter molecule 1 OS=Mus musculus OX=10090 GN=Stam	Stam	59.771	69.775	9.1	4	6	4	0.933	0.995	1.09	0.996	1.108	1.046
P70302	Stromal interaction molecule 1 OS=Mus musculus OX=10090 GN=Stim1	Stim1	77.566	57.595	8	6	8	6	1.134	0.964	0.926	0.933	0.965	0.901
P70303	CTP synthase 2 OS=Mus musculus OX=10090 GN=Ctps2	Ctps2	65.514	9.9808	5.1	3	3	2	0.929	0.839	0.783	0.917	0.718	0.675
P70318	Nucleolysin TIAR OS=Mus musculus OX=10090 GN=Tial1	Tial1	43.388	36.086	15.1	6	7	6	0.952	0.969	1.012	0.962	1.042	1.01
P70333	Heterogeneous nuclear ribonucleoprotein H2 OS=Mus musculus OX=10090 GN=Hnrnph2	Hnrnph2	49.279	16.855	22	8	21	3	1.048	1.081	0.947	1.015	1.033	1.015
P70335	Rho-associated protein kinase 1 OS=Mus musculus OX=10090 GN=Rock1	Rock1	158.17	38.15	10.9	16	21	13	0.976	0.914	0.983	0.968	1.055	0.978
P70336	Rho-associated protein kinase 2 OS=Mus musculus OX=10090 GN=Rock2	Rock2	160.58	60.746	13	17	19	14	1.012	0.983	0.887	0.899	0.876	0.84
P70349	Histidine triad nucleotide-binding protein 1 OS=Mus musculus OX=10090 GN=Hint1	Hint1	13.777	97.203	38.9	4	6	4	1.046	1.24	1.068	1.097	1.057	1.059
P70353	Nuclear transcription factor Y subunit gamma OS=Mus musculus OX=10090 GN=Nfyc	Nfyc	37.253	18.318	3.6	1	2	1	0	0.896	0.976	0	0.935	1.084
P70362	Ubiquitin recognition factor in ER-associated degradation protein 1 OS=Mus musculus OX=10090 GN=Ufd1	Ufd1	34.481	61.064	24.1	7	11	7	1.036	0.955	1.092	0.997	1.062	0.988
P70371	Telomeric repeat-binding factor 1 OS=Mus musculus OX=10090 GN=Terf1	Terf1	48.223	2.0296	3.1	1	1	1	#N/A	#N/A		#N/A	#N/A
P70372	ELAV-like protein 1 OS=Mus musculus OX=10090 GN=Elavl1	Elavl1	36.169	140.03	32.2	9	15	9	0.984	0.947	0.931	0.994	0.889	0.954
P70387	Hereditary hemochromatosis protein homolog OS=Mus musculus OX=10090 GN=Hfe	Hfe	40.534	7.8855	5.3	2	2	2	0	0	0.932	0	0	1.015
P70388	DNA repair protein RAD50 OS=Mus musculus OX=10090 GN=Rad50	Rad50	153.49	9.1275	3.2	5	5	5	0.9	1.032	0.942	0.865	1.091	0.751
P70389	Insulin-like growth factor-binding protein complex acid labile subunit OS=Mus musculus OX=10090 GN=Igfals	Igfals	66.959	4.7584	4.6	2	2	2	1.086	0.864		0.965	1.305
P70398	Probable ubiquitin carboxyl-terminal hydrolase FAF-X OS=Mus musculus OX=10090 GN=Usp9x	Usp9x	290.71	258.52	10.6	23	32	23	1.037	1.031	1.042	1.023	1.062	0.989
P70403	Protein CASP OS=Mus musculus OX=10090 GN=Cux1	Cux1	77.268	13.483	6	4	4	4	0.88	1.07	1.012	0.973	1.09	1.2
P70404	Isocitrate dehydrogenase [NAD] subunit gamma 1, mitochondrial OS=Mus musculus OX=10090 GN=Idh3g	Idh3g	42.785	100.75	28	7	7	7	0.859	0.827	0.919	1.165	1.156	1.003
P70429	Ena/VASP-like protein OS=Mus musculus OX=10090 GN=Evl	Evl	44.337	52.229	13	4	4	4	1.049	0.937	0.83	0.685	0.737	0.73
P70441	Na(+)/H(+) exchange regulatory cofactor NHE-RF1 OS=Mus musculus OX=10090 GN=Slc9a3r1	Slc9a3r1	38.6	246.04	34.6	13	28	13	0.929	0.989	0.901	1.11	1.193	1.217
P70444	BH3-interacting domain death agonist OS=Mus musculus OX=10090 GN=Bid	Bid	21.951	66.712	18.5	2	3	2	0.961	1.074	1.112	1.011	1.334	1.002
P70452	Syntaxin-4 OS=Mus musculus OX=10090 GN=Stx4	Stx4	34.165	42.878	16.8	4	5	4	1.079	0.994	0.957	0.923	0.813	1.046
P70460	Vasodilator-stimulated phosphoprotein OS=Mus musculus OX=10090 GN=Vasp	Vasp	39.666	17.82	16.8	5	6	5	0.738	0.706	0.83	0.557	0.45	0.869
P70665	Sialate O-acetylesterase OS=Mus musculus OX=10090 GN=Siae	Siae	60.775	151.69	5	2	4	2	0.803	1.03	1.052	1.079	1.415	1.102
P70671	Interferon regulatory factor 3 OS=Mus musculus OX=10090 GN=Irf3	Irf3	46.852	8.6569	11.9	6	7	6	1.007	0.957	0.981	0.968	1.146	1.096
P70677	Caspase-3 OS=Mus musculus OX=10090 GN=Casp3	Casp3	31.474	41.089	13.4	4	5	4	0.84	0.918	1.004	1.023	0.939	1.049
P70691	UDP-glucuronosyltransferase 1-2 OS=Mus musculus OX=10090 GN=Ugt1a2	Ugt1a2	60.285	1.8471	7.9	4	20	1	0	1.12		0	0.945
P70694	Estradiol 17 beta-dehydrogenase 5 OS=Mus musculus OX=10090 GN=Akr1c6	Akr1c6	37.047	142.97	52	17	73	14	1.151	1.079	1.256	1.172	1.464	1.451
P70697	Uroporphyrinogen decarboxylase OS=Mus musculus OX=10090 GN=Urod	Urod	40.691	31.23	10.9	3	7	3	1.192	0.92	1.085	0.997	1.124	1.034
P70698	CTP synthase 1 OS=Mus musculus OX=10090 GN=Ctps1	Ctps1	66.682	25.709	6.8	4	4	3	0.801	0.958	0.644	0.604	0.946	0.49
P70699	Lysosomal alpha-glucosidase OS=Mus musculus OX=10090 GN=Gaa	Gaa	106.25	63.413	9.5	10	15	10	0.96	0.963	0.847	0.939	0.974	1.029
P80313	T-complex protein 1 subunit eta OS=Mus musculus OX=10090 GN=Cct7	Cct7	59.652	188.75	28.7	16	29	16	1.033	1.038	1.047	1.089	1.081	1.141
P80314	T-complex protein 1 subunit beta OS=Mus musculus OX=10090 GN=Cct2	Cct2	57.477	323.31	43.9	21	39	21	1.052	1.008	0.986	1.036	1.1	1.032
P80315	T-complex protein 1 subunit delta OS=Mus musculus OX=10090 GN=Cct4	Cct4	58.066	323.31	35.3	17	30	17	1.067	0.996	1.052	1.056	1.091	1.052
P80316	T-complex protein 1 subunit epsilon OS=Mus musculus OX=10090 GN=Cct5	Cct5	59.623	116.87	31.2	19	38	19	1.044	0.977	1.027	1.045	1.106	1.022
P80317	T-complex protein 1 subunit zeta OS=Mus musculus OX=10090 GN=Cct6a	Cct6a	58.004	189.9	29.9	15	25	15	1.005	0.954	1.015	1.032	1.075	0.991
P80318	T-complex protein 1 subunit gamma OS=Mus musculus OX=10090 GN=Cct3	Cct3	60.629	270.18	50.1	25	45	25	1.017	0.972	1.026	1.074	1.091	1.068
P81117	Nucleobindin-2 OS=Mus musculus OX=10090 GN=Nucb2	Nucb2	50.304	52.813	31.2	11	14	11	0.726	0.552	0.714	0.721	0.503	0.656
P81269	Cyclic AMP-dependent transcription factor ATF-1 OS=Mus musculus OX=10090 GN=Atf1	Atf1	29.237	6.4461	3.3	1	1	1	#N/A	0		#N/A	0
P82198	Transforming growth factor-beta-induced protein ig-h3 OS=Mus musculus OX=10090 GN=Tgfbi	Tgfbi	74.596	53.481	12.6	8	11	8	0.953	0.909	0.965	0.916	0.628	0.908
P82343	N-acylglucosamine 2-epimerase OS=Mus musculus OX=10090 GN=Renbp	Renbp	49.771	7.43	4.9	2	3	2	0.937	#N/A	0.928	1.005	#N/A	0.575
P83093	Stromal interaction molecule 2 OS=Mus musculus OX=10090 GN=Stim2	Stim2	83.924	6.4793	4	2	3	2	0.886	0.896	0.907	0.844	0.946	0.669
P83741	Serine/threonine-protein kinase WNK1 OS=Mus musculus OX=10090 GN=Wnk1	Wnk1	250.93	11.919	1.9	4	4	4	0.99	1.087	1.158	0.954	1.098	0.974
P83870	PHD finger-like domain-containing protein 5A OS=Mus musculus OX=10090 GN=Phf5a	Phf5a	12.405	2.8201	20.9	3	5	3	0.875	0.895	0.941	1.046	0.864	0.88
P83877	Thioredoxin-like protein 4A OS=Mus musculus OX=10090 GN=Txnl4a	Txnl4a	16.786	12.005	18.3	3	3	3	0	1.014	0.932	0	1.011	0.988
P83882	60S ribosomal protein L36a OS=Mus musculus OX=10090 GN=Rpl36a	Rpl36a	12.441	10.123	17.9	4	9	4	0.636	0.917	0.865	1	1.093	0.952
P83940	Elongin-C OS=Mus musculus OX=10090 GN=Eloc	Eloc	12.473	85.662	58	5	10	5	0.902	0.998	1.062	0.969	1.316	1.119
P84078	ADP-ribosylation factor 1 OS=Mus musculus OX=10090 GN=Arf1	Arf1	20.697	123.31	45.9	7	25	4	0.998	0.955	0.948	0.963	0.939	0.954
P84084	ADP-ribosylation factor 5 OS=Mus musculus OX=10090 GN=Arf5	Arf5	20.529	134.78	51.7	8	23	4	1.04	1.156	1.034	0.953	0.994	1.009
P84089	Enhancer of rudimentary homolog OS=Mus musculus OX=10090 GN=Erh	Erh	12.259	123.21	27.9	3	14	3	0.889	0.908	0.866	0.928	1.06	1.025
P84091	AP-2 complex subunit mu OS=Mus musculus OX=10090 GN=Ap2m1	Ap2m1	49.654	72.783	32.2	13	25	13	0.983	1.014	0.973	1.024	1.007	0.992
P84096	Rho-related GTP-binding protein RhoG OS=Mus musculus OX=10090 GN=Rhog	Rhog	21.308	16.867	22.5	3	4	3	0.922	0.857	0.665	0.884	0.894	0.778
P84099	60S ribosomal protein L19 OS=Mus musculus OX=10090 GN=Rpl19	Rpl19	23.466	107.21	35.2	9	19	9	0.752	0.976	0.936	1.011	1.049	0.983
P84102	Small EDRK-rich factor 2 OS=Mus musculus OX=10090 GN=Serf2	Serf2	6.8998	1.9043	13.6	1	3	1	0	0		0	0
P84104	Serine/arginine-rich splicing factor 3 OS=Mus musculus OX=10090 GN=Srsf3	Srsf3	19.329	11.541	32.9	6	8	5	0.872	1.003	0.791	0.89	1.072	0.931
P84228	Histone H3.2 OS=Mus musculus OX=10090 GN=Hist1h3b	Hist1h3b	15.388	3.6904	28.7	5	20	1	0.555	0.88	0.567	0.643	0.776	0.558
P84244	Histone H3.3 OS=Mus musculus OX=10090 GN=H3f3a	H3f3a	15.328	23.998	29.4	6	20	2	0.873	0.844	0.913	1.095	0.961	1.097
P85094	Isochorismatase domain-containing protein 2A OS=Mus musculus OX=10090 GN=Isoc2a	Isoc2a	22.417	17.667	17	3	9	3	1.105	1.29	0.95	1.207	0.826	0.906
P97290	Plasma protease C1 inhibitor OS=Mus musculus OX=10090 GN=Serping1	Serping1	55.584	126.68	15.3	6	12	6	0.994	1	0.922	0.907	0.894	0.996
P97298	Pigment epithelium-derived factor OS=Mus musculus OX=10090 GN=Serpinf1	Serpinf1	46.233	14.035	8.9	4	6	4	1.008	0.918	0.974	0.927	1.062	0.93
P97310	DNA replication licensing factor MCM2 OS=Mus musculus OX=10090 GN=Mcm2	Mcm2	102.08	22.192	4.2	3	3	3	0.702	0	0.78	0.597	0	0.774
P97311	DNA replication licensing factor MCM6 OS=Mus musculus OX=10090 GN=Mcm6	Mcm6	92.866	20.335	6.9	6	6	6	0.606	0.701	0.718	0.566	0.554	0.625
P97314	Cysteine and glycine-rich protein 2 OS=Mus musculus OX=10090 GN=Csrp2	Csrp2	20.926	7.0061	13	2	2	2	0.933	0.656	0.933	0.86	0.58	0.757
P97315	Cysteine and glycine-rich protein 1 OS=Mus musculus OX=10090 GN=Csrp1	Csrp1	20.583	44.301	25.4	3	4	3	1.01	0.879	0.877	0.659	0.706	0.703
P97328	Ketohexokinase OS=Mus musculus OX=10090 GN=Khk	Khk	32.75	74.481	26.5	9	18	9	1.528	1.071	1.454	1.259	1.346	1.342
P97351	40S ribosomal protein S3a OS=Mus musculus OX=10090 GN=Rps3a	Rps3a	29.885	133.04	50.8	16	45	16	0.854	0.977	1.014	0.936	1.006	0.998
P97352	Protein S100-A13 OS=Mus musculus OX=10090 GN=S100a13	S100a13	11.158	32.188	49	6	8	6	1.186	1.063	1.114	0.986	1.036	1.065
P97363	Serine palmitoyltransferase 2 OS=Mus musculus OX=10090 GN=Sptlc2	Sptlc2	62.981	13.003	8.4	5	5	5	0.831	0.892	0.889	0.8	0.785	0.767
P97364	Selenide, water dikinase 2 OS=Mus musculus OX=10090 GN=Sephs2	Sephs2	47.833	121.89	33.6	11	15	11	1.036	1.031	1.16	0.995	1.027	1.4
P97366	Ecotropic viral integration site 5 protein OS=Mus musculus OX=10090 GN=Evi5	Evi5	92.942	16.966	7.5	6	6	6	0.966	1.057	0.964	0.917	0.965	1.059
P97369	Neutrophil cytosol factor 4 OS=Mus musculus OX=10090 GN=Ncf4	Ncf4	38.707	2.3995	2.9	1	1	1	#N/A	#N/A		#N/A	#N/A
P97370	Sodium/potassium-transporting ATPase subunit beta-3 OS=Mus musculus OX=10090 GN=Atp1b3	Atp1b3	31.775	18.183	16.5	5	7	5	0.897	0.989	0.916	1.077	1.083	1.064
P97371	Proteasome activator complex subunit 1 OS=Mus musculus OX=10090 GN=Psme1	Psme1	28.673	212.29	52.6	13	27	13	0.95	0.911	0.929	1.012	1.049	0.943
P97372	Proteasome activator complex subunit 2 OS=Mus musculus OX=10090 GN=Psme2	Psme2	27.057	172.69	32.6	8	19	8	0.869	0.904	0.923	1.041	1.022	0.987
P97376	Protein FRG1 OS=Mus musculus OX=10090 GN=Frg1	Frg1	29.127	2.384	9.7	2	2	2	0.908	0		0.94	0
P97377	Cyclin-dependent kinase 2 OS=Mus musculus OX=10090 GN=Cdk2	Cdk2	38.978	4.2174	9	3	3	2	#N/A	0.933		#N/A	0.961
P97379	Ras GTPase-activating protein-binding protein 2 OS=Mus musculus OX=10090 GN=G3bp2	G3bp2	54.087	25.298	16.6	8	12	8	1.09	1.011	0.993	0.956	0.943	0.847
P97384	Annexin A11 OS=Mus musculus OX=10090 GN=Anxa11	Anxa11	54.079	117.64	20.7	10	18	10	1.042	1.05	1.094	1.044	0.669	0.825
P97386	DNA ligase 3 OS=Mus musculus OX=10090 GN=Lig3	Lig3	113.07	1.8318	1.7	2	3	2	0	0	1.3	0	0	1.07
P97390	Vacuolar protein sorting-associated protein 45 OS=Mus musculus OX=10090 GN=Vps45	Vps45	65.052	60.205	10.2	7	9	7	1.029	1.093	1.11	0.978	0.93	0.967
P97393	Rho GTPase-activating protein 5 OS=Mus musculus OX=10090 GN=Arhgap5	Arhgap5	172.11	19.466	3.7	6	6	6	0.961	0.98		1.003	1.055
P97429	Annexin A4 OS=Mus musculus OX=10090 GN=Anxa4	Anxa4	35.915	323.31	52	15	25	14	0.995	0.984	0.992	0.91	0.491	0.588
P97432	Next to BRCA1 gene 1 protein OS=Mus musculus OX=10090 GN=Nbr1	Nbr1	109.96	9.9249	3.1	3	3	3	1.022	0.977	1.023	0.847	0.814	0.841
P97434	Myosin phosphatase Rho-interacting protein OS=Mus musculus OX=10090 GN=Mprip	Mprip	116.41	75.569	14.4	12	13	12	1.048	0.965	1.016	1.034	0.907	0.938
P97447	Four and a half LIM domains protein 1 OS=Mus musculus OX=10090 GN=Fhl1	Fhl1	31.888	35.424	11.1	3	4	3	0.918	0.922	0.951	0.973	0.998	0.881
P97449	Aminopeptidase N OS=Mus musculus OX=10090 GN=Anpep	Anpep	109.65	323.31	22.7	21	34	21	1.128	0.993	0.957	0.926	0.852	0.95
P97450	ATP synthase-coupling factor 6, mitochondrial OS=Mus musculus OX=10090 GN=Atp5j	Atp5j	12.496	235.72	50	6	27	6	1.086	0.979	0.975	1.173	1.066	1.069
P97452	Ribosome biogenesis protein BOP1 OS=Mus musculus OX=10090 GN=Bop1	Bop1	82.545	7.8624	3	2	2	2	0.625	0.768	0.948	0.847	1.186	1.032
P97457	Myosin regulatory light chain 2, skeletal muscle isoform OS=Mus musculus OX=10090 GN=Mylpf	Mylpf	18.955	22.592	7.7	1	1	1	0.468	#N/A	0.516	0.697	#N/A	0.595
P97461	40S ribosomal protein S5 OS=Mus musculus OX=10090 GN=Rps5	Rps5	22.889	51.778	30.4	7	12	7	0.883	0.974	0.974	0.959	0.995	0.906
P97470	Serine/threonine-protein phosphatase 4 catalytic subunit OS=Mus musculus OX=10090 GN=Ppp4c	Ppp4c	35.08	11.446	11.1	3	4	3	1.054	0.974	1.178	0.961	0.975	0.91
P97471	Mothers against decapentaplegic homolog 4 OS=Mus musculus OX=10090 GN=Smad4	Smad4	60.341	5.2474	3.3	2	2	2	#N/A	0		#N/A	0
P97478	5-demethoxyubiquinone hydroxylase, mitochondrial OS=Mus musculus OX=10090 GN=Coq7	Coq7	24.041	26.922	22.6	4	5	4	1.073	1.066	1.073	1.141	1.043	1.2
P97480	Eyes absent homolog 3 OS=Mus musculus OX=10090 GN=Eya3	Eya3	55.973	1.7731	2.7	1	1	1	#N/A	#N/A		#N/A	#N/A
P97493	Thioredoxin, mitochondrial OS=Mus musculus OX=10090 GN=Txn2	Txn2	18.255	35.415	9	1	1	1	0.913	1.007	1.014	1.105	1.035	1.053
P97494	Glutamate--cysteine ligase catalytic subunit OS=Mus musculus OX=10090 GN=Gclc	Gclc	72.571	323.31	29.4	16	35	16	1.25	1.042	1.054	1.077	1.032	0.823
P97499	Telomerase protein component 1 OS=Mus musculus OX=10090 GN=Tep1	Tep1	291.46	16.365	0.8	2	2	2	0.935	0		1.145	0
P97501	Dimethylaniline monooxygenase [N-oxide-forming] 3 OS=Mus musculus OX=10090 GN=Fmo3	Fmo3	60.515	3.2183	6.2	3	3	3	#N/A	0		#N/A	0
P97742	Carnitine O-palmitoyltransferase 1, liver isoform OS=Mus musculus OX=10090 GN=Cpt1a	Cpt1a	88.25	223.3	27.3	21	54	21	1.014	1.036	1.038	0.87	0.935	0.816
P97760	DNA-directed RNA polymerase II subunit RPB3 OS=Mus musculus OX=10090 GN=Polr2c	Polr2c	31.443	9.0503	8.4	2	3	2	1.08	0.919	0.638	0.898	1.02	0.937
P97765	WW domain-binding protein 2 OS=Mus musculus OX=10090 GN=Wbp2	Wbp2	28.032	79.979	16.5	4	5	4	0	0	1.226	0	0	1.136
P97770	THUMP domain-containing protein 3 OS=Mus musculus OX=10090 GN=Thumpd3	Thumpd3	56.431	15.587	11.9	6	6	6	1.008	0.978	1.076	0.919	0.973	0.91
P97789	5'-3' exoribonuclease 1 OS=Mus musculus OX=10090 GN=Xrn1	Xrn1	194.31	11.023	2.4	4	6	4	0.99	0.823	1.004	0.946	0.712	1.048
P97792	Coxsackievirus and adenovirus receptor homolog OS=Mus musculus OX=10090 GN=Cxadr	Cxadr	39.947	10.88	13.2	5	5	5	0.876	0.92	0.812	1	0.778	0.724
P97807	Fumarate hydratase, mitochondrial OS=Mus musculus OX=10090 GN=Fh	Fh	54.356	323.31	42	17	52	17	0.979	1.124	1.042	0.964	1.094	1.002
P97816	Protein S100-G OS=Mus musculus OX=10090 GN=S100g	S100g	8.97	4.5958	12.7	1	1	1	#N/A	#N/A	0.576	#N/A	#N/A	0.448
P97819	85/88 kDa calcium-independent phospholipase A2 OS=Mus musculus OX=10090 GN=Pla2g6	Pla2g6	89.559	9.4681	4.2	4	4	4	0	1.174	1.337	0	0.894	0.975
P97821	Dipeptidyl peptidase 1 OS=Mus musculus OX=10090 GN=Ctsc	Ctsc	52.376	106.19	13.9	5	7	5	0.848	0.937	0.9	0.979	0.792	0.933
P97822	Acidic leucine-rich nuclear phosphoprotein 32 family member E OS=Mus musculus OX=10090 GN=Anp32e	Anp32e	29.622	6.5132	4.6	1	2	1	0	#N/A	0.927	0	#N/A	1.039
P97823	Acyl-protein thioesterase 1 OS=Mus musculus OX=10090 GN=Lypla1	Lypla1	24.687	106.55	17	4	10	4	1.04	1.08	1.117	1.103	1.033	1.172
P97855	Ras GTPase-activating protein-binding protein 1 OS=Mus musculus OX=10090 GN=G3bp1	G3bp1	51.828	130.1	29	10	11	10	1.045	1.041	1	0.881	0.919	0.94
P97863	Nuclear factor 1 B-type OS=Mus musculus OX=10090 GN=Nfib	Nfib	63.506	12.784	7	4	5	2	0	0.973	0.869	0	1.019	1.008
P97864	Caspase-7 OS=Mus musculus OX=10090 GN=Casp7	Casp7	34.06	2.9209	3.3	1	2	1	0.909	0.989	1.002	0.737	0.872	1.002
P97865	Peroxisomal targeting signal 2 receptor OS=Mus musculus OX=10090 GN=Pex7	Pex7	35.502	17.196	7.5	2	2	2	1.11	0	1.421	0.892	0	1.006
P97868	E3 ubiquitin-protein ligase RBBP6 OS=Mus musculus OX=10090 GN=Rbbp6	Rbbp6	199.59	11.333	2.7	5	5	5	1.009	1.034	0.974	0.85	0.848	0.967
P97872	Dimethylaniline monooxygenase [N-oxide-forming] 5 OS=Mus musculus OX=10090 GN=Fmo5	Fmo5	60	226.6	30.6	20	52	20	1.166	1.295	1.214	1.053	1.096	1.135
P97927	Laminin subunit alpha-4 OS=Mus musculus OX=10090 GN=Lama4	Lama4	201.82	11.248	1.3	2	2	2	1.045	0.922		1.251	0.809
P97930	Thymidylate kinase OS=Mus musculus OX=10090 GN=Dtymk	Dtymk	23.914	15.602	31.1	8	8	8	0.804	0.87	0.923	0.926	0.868	0.967
P98078	Disabled homolog 2 OS=Mus musculus OX=10090 GN=Dab2	Dab2	82.311	4.883	1.3	1	1	1	0.793	0.685	0.971	1.019	0.953	0.816
P98086	Complement C1q subcomponent subunit A OS=Mus musculus OX=10090 GN=C1qa	C1qa	25.974	6.4172	9.8	2	2	2	0	0		0	0
P98192	Dihydroxyacetone phosphate acyltransferase OS=Mus musculus OX=10090 GN=Gnpat	Gnpat	76.869	30.18	1.9	1	1	1	#N/A	#N/A	0.965	#N/A	#N/A	1.099
P98195	Probable phospholipid-transporting ATPase IIB OS=Mus musculus OX=10090 GN=Atp9b	Atp9b	129.02	26.489	4.3	4	4	2	0.934	0	1.157	1.044	0	1.015
P98203	Armadillo repeat protein deleted in velo-cardio-facial syndrome homolog OS=Mus musculus OX=10090 GN=Arvcf	Arvcf	105.06	24.824	6.3	5	6	5	1.104	0.983	1.027	1.044	0.932	1.127
P99024	Tubulin beta-5 chain OS=Mus musculus OX=10090 GN=Tubb5	Tubb5	49.67	303.62	38.5	14	48	3	0.796	0.828	0.862	0.845	0.824	0.901
P99025	GTP cyclohydrolase 1 feedback regulatory protein OS=Mus musculus OX=10090 GN=Gchfr	Gchfr	9.584	219.94	50	2	11	2	0.975	1.184	1.134	0.854	1.121	1.004
P99026	Proteasome subunit beta type-4 OS=Mus musculus OX=10090 GN=Psmb4	Psmb4	29.116	47.576	21.2	4	9	4	1.082	1.043	1.081	1.041	1.133	0.985
P99027	60S acidic ribosomal protein P2 OS=Mus musculus OX=10090 GN=Rplp2	Rplp2	11.651	266.71	60	5	15	5	0.882	1.012	1.006	0.996	0.997	1.015
P99028	Cytochrome b-c1 complex subunit 6, mitochondrial OS=Mus musculus OX=10090 GN=Uqcrh	Uqcrh	10.435	31.347	44.9	4	5	4	1.167	1.295	0.579	1.16	0.516	0.576
P99029	Peroxiredoxin-5, mitochondrial OS=Mus musculus OX=10090 GN=Prdx5	Prdx5	21.897	276.14	37.6	7	22	7	1.002	0.927	0.983	1.147	1.199	1.21
Q00262	Syntaxin-2 OS=Mus musculus OX=10090 GN=Stx2	Stx2	33.177	4.1436	6.2	2	3	2	0.985	#N/A		1.009	#N/A
Q00422	GA-binding protein alpha chain OS=Mus musculus OX=10090 GN=Gabpa	Gabpa	51.344	9.3365	4	2	2	2	0	#N/A	0.956	0	#N/A	1.012
Q00519	Xanthine dehydrogenase/oxidase OS=Mus musculus OX=10090 GN=Xdh	Xdh	146.56	194.38	21.6	28	53	27	1.036	1.031	1.072	1.049	1.039	0.974
Q00560	Interleukin-6 receptor subunit beta OS=Mus musculus OX=10090 GN=Il6st	Il6st	102.45	7.5784	2.6	2	3	2	0.999	1.063		1.232	0.736
Q00612	Glucose-6-phosphate 1-dehydrogenase X OS=Mus musculus OX=10090 GN=G6pdx	G6pdx	59.262	67.449	17.1	8	8	8	0.833	0.766	0.851	0.909	0.816	0.97
Q00623	Apolipoprotein A-I OS=Mus musculus OX=10090 GN=Apoa1	Apoa1	30.615	197.74	51.1	16	63	16	0.299	0.476	0.469	0.261	0.416	0.458
Q00724	Retinol-binding protein 4 OS=Mus musculus OX=10090 GN=Rbp4	Rbp4	23.206	8.8589	12.4	3	6	3	0.885	1.25	0.691	0.655	0.749	0.516
Q00897	Alpha-1-antitrypsin 1-4 OS=Mus musculus OX=10090 GN=Serpina1d	Serpina1d	45.998	323.31	32.7	13	33	5	0.956	0.935	0.999	0.655	1.483	1.034
Q00898	Alpha-1-antitrypsin 1-5 OS=Mus musculus OX=10090 GN=Serpina1e	Serpina1e	45.891	137.41	29.8	12	32	4	0.69	0.706	0.589	0.783	1.544	1.269
Q00915	Retinol-binding protein 1 OS=Mus musculus OX=10090 GN=Rbp1	Rbp1	15.846	132.17	54.8	7	13	7	0.683	0.821	0.776	0.753	0.704	0.776
Q00977	Gap junction beta-2 protein OS=Mus musculus OX=10090 GN=Gjb2	Gjb2	26.411	5.3177	11.1	2	4	2	1.245	1.573	0.957	0.879	0.793	0.708
Q00993	Tyrosine-protein kinase receptor UFO OS=Mus musculus OX=10090 GN=Axl	Axl	98.19	1.8001	1.1	1	1	1	#N/A	0	0.872	#N/A	0	0.988
Q00PI9	Heterogeneous nuclear ribonucleoprotein U-like protein 2 OS=Mus musculus OX=10090 GN=Hnrnpul2	Hnrnpul2	84.939	87.138	22	15	26	15	0.935	0.888	0.873	0.983	0.916	0.925
Q01149	Collagen alpha-2(I) chain OS=Mus musculus OX=10090 GN=Col1a2	Col1a2	129.56	5.2715	2.5	3	3	3	0.786	0.813	0.779	1.015	0.459	0.63
Q01279	Epidermal growth factor receptor OS=Mus musculus OX=10090 GN=Egfr	Egfr	134.85	102.02	17.2	19	24	19	0.708	0.912	0.606	1.198	1.147	1.26
Q01339	Beta-2-glycoprotein 1 OS=Mus musculus OX=10090 GN=Apoh	Apoh	38.618	4.3358	4.9	2	5	2	1.227	0	1.08	0.702	0	0.929
Q01405	Protein transport protein Sec23A OS=Mus musculus OX=10090 GN=Sec23a	Sec23a	86.161	178.79	24.2	18	40	15	1.025	1.069	1.069	0.917	0.961	0.993
Q01514	Guanylate-binding protein 1 OS=Mus musculus OX=10090 GN=Gbp1	Gbp1	67.711	3.2039	3.4	2	2	2	0.854	0		1.196	0
Q01730	Ras suppressor protein 1 OS=Mus musculus OX=10090 GN=Rsu1	Rsu1	31.55	23.704	19.9	7	15	7	1.02	0.987	0.995	0.981	0.978	0.987
Q01768	Nucleoside diphosphate kinase B OS=Mus musculus OX=10090 GN=Nme2	Nme2	17.363	142.92	71.7	10	44	6	0.883	0.942	1.044	0.891	1.157	0.948
Q01853	Transitional endoplasmic reticulum ATPase OS=Mus musculus OX=10090 GN=Vcp	Vcp	89.321	323.31	40.4	33	77	33	1.126	1.07	1.118	1.021	1.042	1.008
Q02013	Aquaporin-1 OS=Mus musculus OX=10090 GN=Aqp1	Aqp1	28.793	29.685	13.8	3	5	3	1.009	0.921	0.917	1.087	0.304	0.538
Q02053	Ubiquitin-like modifier-activating enzyme 1 OS=Mus musculus OX=10090 GN=Uba1	Uba1	117.81	323.31	32.6	31	60	31	0.995	0.969	1.02	1.018	1.045	1.024
Q02105	Complement C1q subcomponent subunit C OS=Mus musculus OX=10090 GN=C1qc	C1qc	25.991	7.108	7.3	1	1	1	1.02	0	1.02	0.832	0	0.92
Q02111	Protein kinase C theta type OS=Mus musculus OX=10090 GN=Prkcq	Prkcq	81.572	-2	1.7	1	1	1	#N/A	#N/A	0.873	#N/A	#N/A	0.735
Q02248	Catenin beta-1 OS=Mus musculus OX=10090 GN=Ctnnb1	Ctnnb1	85.47	264.97	19	13	24	12	0.901	0.956	0.797	0.997	0.866	0.925
Q02257	Junction plakoglobin OS=Mus musculus OX=10090 GN=Jup	Jup	81.8	173.13	21.3	13	20	12	1.076	0.999	0.964	0.953	0.936	0.977
Q02357	Ankyrin-1 OS=Mus musculus OX=10090 GN=Ank1	Ank1	204.22	11.066	3.2	5	5	5	1.174	1.084	1.188	0.715	0.999	1.086
Q02780	Nuclear factor 1 A-type OS=Mus musculus OX=10090 GN=Nfia	Nfia	58.552	4.7724	5.6	3	5	2	1.214	0.939		0.548	0.801
Q02788	Collagen alpha-2(VI) chain OS=Mus musculus OX=10090 GN=Col6a2	Col6a2	110.33	212.76	11.7	11	13	11	0.997	0.85	0.765	1.137	0.795	1.102
Q02819	Nucleobindin-1 OS=Mus musculus OX=10090 GN=Nucb1	Nucb1	53.408	215.06	56.6	24	40	24	0.984	0.959	1.016	1.011	1.012	0.993
Q03141	MAP/microtubule affinity-regulating kinase 3 OS=Mus musculus OX=10090 GN=Mark3	Mark3	84.389	14.525	7.2	5	5	3	1.093	1.073		1.094	0.888
Q03160	Growth factor receptor-bound protein 7 OS=Mus musculus OX=10090 GN=Grb7	Grb7	59.959	12.441	11	5	6	5	0.923	1.152	1.054	0.889	0.945	0.969
Q03249	Galactose-1-phosphate uridylyltransferase OS=Mus musculus OX=10090 GN=Galt	Galt	43.232	21.13	17.7	7	9	7	0.91	0.957	1.039	1.048	1.194	1.033
Q03265	ATP synthase subunit alpha, mitochondrial OS=Mus musculus OX=10090 GN=Atp5f1a	Atp5f1a	59.752	323.31	51.9	29	127	29	1.027	0.989	1.037	1.092	1.158	1.104
Q03311	Cholinesterase OS=Mus musculus OX=10090 GN=Bche	Bche	68.461	96.991	11.8	7	12	7	1.046	0.997	0.938	0.865	0.671	0.722
Q03734	Serine protease inhibitor A3M OS=Mus musculus OX=10090 GN=Serpina3m	Serpina3m	47.064	4.5104	17	7	22	2	0	1.1		0	1.007
Q03958	Prefoldin subunit 6 OS=Mus musculus OX=10090 GN=Pfdn6	Pfdn6	14.454	45.375	49.6	6	7	5	0.958	0.942	0.89	0.974	1.019	0.864
Q03963	Interferon-induced, double-stranded RNA-activated protein kinase OS=Mus musculus OX=10090 GN=Eif2ak2	Eif2ak2	58.279	9.5243	6.8	4	4	4	1.029	0.965	0.895	0.928	1.003	0.902
Q04207	Transcription factor p65 OS=Mus musculus OX=10090 GN=Rela	Rela	60.211	2.1324	3.5	2	2	2	0.926	1.081		0.97	0.969
Q04447	Creatine kinase B-type OS=Mus musculus OX=10090 GN=Ckb	Ckb	42.713	236.21	27	7	8	7	0.887	0.818	0.828	0.911	0.871	0.828
Q04690	Neurofibromin OS=Mus musculus OX=10090 GN=Nf1	Nf1	319.59	2.8829	0.7	2	2	2	0.857	1.274	1.433	0.965	1.243	1.16
Q04736	Tyrosine-protein kinase Yes OS=Mus musculus OX=10090 GN=Yes1	Yes1	60.629	13.778	9.8	5	6	2	0.9	0.873		1.153	1.06
Q04750	DNA topoisomerase 1 OS=Mus musculus OX=10090 GN=Top1	Top1	90.875	45.732	15.3	11	16	11	0.897	0.97	0.904	1.062	1.013	1.012
Q04857	Collagen alpha-1(VI) chain OS=Mus musculus OX=10090 GN=Col6a1	Col6a1	108.49	90.692	11.1	10	13	10	1.006	0.829	0.725	1.193	0.885	1.287
Q04899	Cyclin-dependent kinase 18 OS=Mus musculus OX=10090 GN=Cdk18	Cdk18	51.847	2.5125	3.8	2	2	1	#N/A	#N/A	1.071	#N/A	#N/A	0.983
Q05020	Apolipoprotein C-II OS=Mus musculus OX=10090 GN=Apoc2	Apoc2	10.741	1.9359	9.3	1	1	1	1.212	1.001		0.898	0.866
Q05117	Tartrate-resistant acid phosphatase type 5 OS=Mus musculus OX=10090 GN=Acp5	Acp5	36.807	53.72	8	3	6	3	0.847	0.93	0.92	1.332	1.279	1.284
Q05186	Reticulocalbin-1 OS=Mus musculus OX=10090 GN=Rcn1	Rcn1	38.113	77.798	18.5	6	7	6	0.858	0.828	0.835	0.872	0.812	0.783
Q05421	Cytochrome P450 2E1 OS=Mus musculus OX=10090 GN=Cyp2e1	Cyp2e1	56.804	145.86	23.7	14	50	14	1.546	1.13	1.063	1.201	0.976	1.092
Q05512	Serine/threonine-protein kinase MARK2 OS=Mus musculus OX=10090 GN=Mark2	Mark2	86.305	1.8179	3.6	3	4	1	0.94	0.883		0.893	0.901
Q05793	Basement membrane-specific heparan sulfate proteoglycan core protein OS=Mus musculus OX=10090 GN=Hspg2	Hspg2	398.29	228.21	11.4	36	50	36	1.037	0.939	0.988	0.93	0.886	0.971
Q05816	Fatty acid-binding protein, epidermal OS=Mus musculus OX=10090 GN=Fabp5	Fabp5	15.137	98.756	46.7	6	15	6	0.34	0.306	0.535	0.632	0.506	0.819
Q05915	GTP cyclohydrolase 1 OS=Mus musculus OX=10090 GN=Gch1	Gch1	27.014	26.127	19.5	6	8	6	0.916	0.897	1.081	0.973	1.038	0.973
Q05920	Pyruvate carboxylase, mitochondrial OS=Mus musculus OX=10090 GN=Pc	Pc	129.68	323.31	43.1	47	146	47	1.194	1.026	1.068	0.956	0.959	1.031
Q05BC3	Echinoderm microtubule-associated protein-like 1 OS=Mus musculus OX=10090 GN=Eml1	Eml1	89.679	2.4459	1.1	1	1	1	#N/A	0.832		#N/A	0.92
Q05CL8	La-related protein 7 OS=Mus musculus OX=10090 GN=Larp7	Larp7	64.802	4.7322	3.3	2	2	2	0.91	1.142	0.983	1.015	1.061	1.059
Q05D44	Eukaryotic translation initiation factor 5B OS=Mus musculus OX=10090 GN=Eif5b	Eif5b	137.61	205.98	20	24	32	23	0.958	1.028	0.984	0.993	0.992	0.994
Q06138	Calcium-binding protein 39 OS=Mus musculus OX=10090 GN=Cab39	Cab39	39.842	35.205	25.8	10	12	8	1.075	0.976	1.062	0.98	0.985	1.101
Q06185	ATP synthase subunit e, mitochondrial OS=Mus musculus OX=10090 GN=Atp5i	Atp5i	8.2355	36.324	43.7	4	12	4	1.057	1.022	1.01	1.13	0.917	1.067
Q06890	Clusterin OS=Mus musculus OX=10090 GN=Clu	Clu	51.655	212.92	23	9	18	9	1.029	0.899	0.903	0.701	0.697	0.759
Q07076	Annexin A7 OS=Mus musculus OX=10090 GN=Anxa7	Anxa7	49.925	185.03	25.9	11	26	11	1.044	1.013	1.092	0.997	0.779	0.769
Q07113	Cation-independent mannose-6-phosphate receptor OS=Mus musculus OX=10090 GN=Igf2r	Igf2r	273.81	15.233	2.2	6	7	6	0.89	0.941	1.012	0.965	0.892	1.169
Q07417	Short-chain specific acyl-CoA dehydrogenase, mitochondrial OS=Mus musculus OX=10090 GN=Acads	Acads	44.889	195.24	40	13	52	13	1.117	1.038	1.086	1.032	1.069	1.071
Q07456	Protein AMBP OS=Mus musculus OX=10090 GN=Ambp	Ambp	39.029	30.437	13.8	4	6	4	0.816	0.934	0.898	0.689	0.859	0.856
Q07797	Galectin-3-binding protein OS=Mus musculus OX=10090 GN=Lgals3bp	Lgals3bp	64.49	74.692	12.3	5	7	5	1.186	0.988	0.854	1.107	0.837	0.801
Q07813	Apoptosis regulator BAX OS=Mus musculus OX=10090 GN=Bax	Bax	21.394	54.11	40.6	5	7	5	1.011	1.026	0.838	0.927	0.956	0.886
Q08024	Core-binding factor subunit beta OS=Mus musculus OX=10090 GN=Cbfb	Cbfb	22.03	47.477	12.3	2	3	2	0.974	0	0.845	0.98	0	1.113
Q08288	Cell growth-regulating nucleolar protein OS=Mus musculus OX=10090 GN=Lyar	Lyar	43.735	50.732	12.6	4	5	4	0.878	0.808	0.863	1.045	0.978	0.945
Q08481	Platelet endothelial cell adhesion molecule OS=Mus musculus OX=10090 GN=Pecam1	Pecam1	81.262	16.204	5.2	3	3	3	0.871	0.837	0.972	0.929	0.868	0.825
Q08857	Platelet glycoprotein 4 OS=Mus musculus OX=10090 GN=Cd36	Cd36	52.697	21.301	10.4	5	5	5	0	1.225	1.264	0	0.565	0.633
Q08943	FACT complex subunit SSRP1 OS=Mus musculus OX=10090 GN=Ssrp1	Ssrp1	80.859	21.752	8.5	6	6	6	0.929	0.94	0.917	1.055	0.946	1.025
Q09014	Neutrophil cytosol factor 1 OS=Mus musculus OX=10090 GN=Ncf1	Ncf1	44.666	4.2874	7.2	3	3	3	0.89	0.917		0.626	0.94
Q09200	Beta-1,4 N-acetylgalactosaminyltransferase 1 OS=Mus musculus OX=10090 GN=B4galnt1	B4galnt1	59.211	17.635	10.5	6	6	6	0.905	0.92	0.794	0.832	0.955	0.914
Q0GNC1	Inverted formin-2 OS=Mus musculus OX=10090 GN=Inf2	Inf2	138.56	2.6944	1.3	2	2	2	1.053	1.081	1.132	1.137	1.033	1.046
Q0P5W1	Vacuolar protein sorting-associated protein 8 homolog OS=Mus musculus OX=10090 GN=Vps8	Vps8	161.14	3.1696	1.8	2	2	2	1.345	1.047	1.004	1.087	0.857	1.152
Q0P678	Zinc finger CCCH domain-containing protein 18 OS=Mus musculus OX=10090 GN=Zc3h18	Zc3h18	105.69	10.8	4.7	5	5	5	1.002	0.933	0.922	0.914	0.833	0.946
Q0VG49	Uncharacterized protein C15orf61 homolog OS=Mus musculus OX=10090	---	17.987	2.5425	7	1	1	1	0.831	1.37		0.523	0.918
Q0VGB7	Serine/threonine-protein phosphatase 4 regulatory subunit 2 OS=Mus musculus OX=10090 GN=Ppp4r2	Ppp4r2	46.478	2.6221	2.4	1	1	1	1.013	0.964		0.927	0.873
Q0VGY8	Protein TANC1 OS=Mus musculus OX=10090 GN=Tanc1	Tanc1	200.8	2.6715	1.3	2	2	2	0.748	0.729	0.972	0.875	0.733	0.792
Q11011	Puromycin-sensitive aminopeptidase OS=Mus musculus OX=10090 GN=Npepps	Npepps	103.32	151.31	22.6	19	26	19	1.024	1.014	1.099	1.013	1.069	1.049
Q11136	Xaa-Pro dipeptidase OS=Mus musculus OX=10090 GN=Pepd	Pepd	55.028	51.75	20.1	9	12	9	0.996	0.931	1.024	0.904	0.998	0.828
Q148V7	LisH domain and HEAT repeat-containing protein KIAA1468 OS=Mus musculus OX=10090 GN=Kiaa1468	Kiaa1468	134.59	13.789	4.6	5	6	5	0	1.124	1.123	0	0.691	1.014
Q148V8	Protein FAM83H OS=Mus musculus OX=10090 GN=Fam83h	Fam83h	131.11	12.78	4	5	5	5	1.138	1.104	0.929	0.885	0.893	0.747
Q14AI6	Mitochondrial mRNA pseudouridine synthase Rpusd3 OS=Mus musculus OX=10090 GN=Rpusd3	Rpusd3	38.076	2.2608	3.8	1	1	1	0.866	0		0.985	0
Q14C51	Pentatricopeptide repeat domain-containing protein 3, mitochondrial OS=Mus musculus OX=10090 GN=Ptcd3	Ptcd3	77.795	72.501	20.6	14	23	14	1	0.967	0.971	1.15	1.023	1.025
Q14CH1	Molybdenum cofactor sulfurase OS=Mus musculus OX=10090 GN=Mocos	Mocos	95.012	69.846	11.5	9	10	9	1.007	1.004	1.134	0.927	0.955	1.028
Q14CH7	Alanine--tRNA ligase, mitochondrial OS=Mus musculus OX=10090 GN=Aars2	Aars2	106.78	31.296	11.4	9	9	9	0.959	0.896	1.072	1.032	1.121	1.019
Q14DH7	Acyl-CoA synthetase short-chain family member 3, mitochondrial OS=Mus musculus OX=10090 GN=Acss3	Acss3	74.517	38.864	15.8	10	13	10	1.438	1.184	1.378	0.803	0.764	0.794
Q1ERP8	CMRF35-like molecule 9 OS=Mus musculus OX=10090 GN=Cd300lg	Cd300lg	36.756	15.43	11.5	2	2	2	0	0		0	0
Q1HFZ0	tRNA (cytosine(34)-C(5))-methyltransferase OS=Mus musculus OX=10090 GN=Nsun2	Nsun2	85.451	22.039	6.5	5	5	5	0.906	0.997	0.914	1.029	0.974	0.976
Q283N4	2-oxo-4-hydroxy-4-carboxy-5-ureidoimidazoline decarboxylase OS=Mus musculus OX=10090 GN=Urad	Urad	20.016	13.093	13.5	2	3	2	0.782	0.995	0.769	1.128	1	1.246
Q2EMV9	Poly [ADP-ribose] polymerase 14 OS=Mus musculus OX=10090 GN=Parp14	Parp14	203.8	12.812	4.9	9	9	9	0	0.966	0.931	0	1.042	0.975
Q2HXL6	ER degradation-enhancing alpha-mannosidase-like protein 3 OS=Mus musculus OX=10090 GN=Edem3	Edem3	104.2	2.5495	1.7	2	2	2	0	0		0	0
Q2NL51	Glycogen synthase kinase-3 alpha OS=Mus musculus OX=10090 GN=Gsk3a	Gsk3a	51.66	3.0843	5.9	3	4	1	1.064	0		0.968	0
Q2TBE6	Phosphatidylinositol 4-kinase type 2-alpha OS=Mus musculus OX=10090 GN=Pi4k2a	Pi4k2a	54.257	10.069	5.2	2	2	2	0.709	0		0.994	0
Q2TPA8	Hydroxysteroid dehydrogenase-like protein 2 OS=Mus musculus OX=10090 GN=Hsdl2	Hsdl2	54.208	108.27	29	13	20	13	1.176	0.969	1.014	0.91	0.835	0.773
Q2VLH6	Scavenger receptor cysteine-rich type 1 protein M130 OS=Mus musculus OX=10090 GN=Cd163	Cd163	120.92	24.353	1.5	1	1	1	0.977	0.82	0.763	1.138	1.285	0.967
Q2YDW2	Protein misato homolog 1 OS=Mus musculus OX=10090 GN=Msto1	Msto1	61.23	2.1161	2.2	1	1	1	#N/A	1.058		#N/A	0.954
Q31125	Zinc transporter SLC39A7 OS=Mus musculus OX=10090 GN=Slc39a7	Slc39a7	50.656	11.036	7.6	4	7	4	0.955	0.98	0.746	0.876	0.864	0.818
Q32NY4	Metal transporter CNNM3 OS=Mus musculus OX=10090 GN=Cnnm3	Cnnm3	76.278	2.7546	1.5	1	1	1	#N/A	0.858		#N/A	1.193
Q3B7Z2	Oxysterol-binding protein 1 OS=Mus musculus OX=10090 GN=Osbp	Osbp	88.796	91.687	23.1	15	19	15	0.929	0.943	0.887	1.021	0.958	0.936
Q3SXB8	Collectin-11 OS=Mus musculus OX=10090 GN=Colec11	Colec11	28.989	3.3194	6.2	1	1	1	0	#N/A	0.849	0	#N/A	1.024
Q3TAS6	ER membrane protein complex subunit 10 OS=Mus musculus OX=10090 GN=Emc10	Emc10	27.052	155.91	9.7	2	3	2	1.026	0.994	1.006	1.021	1.062	0.983
Q3TB82	Pleckstrin homology domain-containing family F member 1 OS=Mus musculus OX=10090 GN=Plekhf1	Plekhf1	31.157	20.381	12.5	3	3	3	0	0		0	0
Q3TBD2	Rho GTPase-activating protein 45 OS=Mus musculus OX=10090 GN=Arhgap45	Arhgap45	122.9	2.4459	2.2	2	2	2	0	0.79	0.628	0	0.936	0.66
Q3TC33	Coiled-coil domain-containing protein 127 OS=Mus musculus OX=10090 GN=Ccdc127	Ccdc127	30.509	10.273	4.2	1	1	1	0	0.854	0.898	0	0.887	0.883
Q3TC72	Fumarylacetoacetate hydrolase domain-containing protein 2A OS=Mus musculus OX=10090 GN=Fahd2	Fahd2	34.69	19.857	18.2	4	7	4	1.162	1.02	1.12	1.073	1.05	1.073
Q3TC93	HCLS1-binding protein 3 OS=Mus musculus OX=10090 GN=Hs1bp3	Hs1bp3	43.691	2.9268	4.3	1	1	1	0.759	1.009		0.727	0.779
Q3TCH7	Cullin-4A OS=Mus musculus OX=10090 GN=Cul4a	Cul4a	87.752	46.931	12.4	11	14	5	1.123	1.046	1.135	1.099	1.096	1.153
Q3TCJ1	BRISC complex subunit Abraxas 2 OS=Mus musculus OX=10090 GN=Abraxas2	Abraxas2	46.942	34.678	7	2	2	2	1.11	0.991	1.312	1.016	0.954	1.197
Q3TCN2	Putative phospholipase B-like 2 OS=Mus musculus OX=10090 GN=Plbd2	Plbd2	66.289	22.615	9.3	5	6	5	0.962	0.903	1.025	1.031	1.038	1.096
Q3TDD9	Protein phosphatase 1 regulatory subunit 21 OS=Mus musculus OX=10090 GN=Ppp1r21	Ppp1r21	88.337	60.798	12.9	8	9	8	0.936	1.027	1.075	0.969	0.964	0.988
Q3TDN2	FAS-associated factor 2 OS=Mus musculus OX=10090 GN=Faf2	Faf2	52.471	17.962	16.9	8	11	8	1.052	1	0.911	0.99	0.928	0.939
Q3TDQ1	Dolichyl-diphosphooligosaccharide--protein glycosyltransferase subunit STT3B OS=Mus musculus OX=10090 GN=Stt3b	Stt3b	93.245	116.38	9	8	19	7	1.008	0.989	0.863	0.983	0.919	0.787
Q3TEA8	Heterochromatin protein 1-binding protein 3 OS=Mus musculus OX=10090 GN=Hp1bp3	Hp1bp3	60.866	36.124	19.3	12	16	12	0.95	0.997	0.88	0.885	0.77	0.861
Q3TFD2	Lysophosphatidylcholine acyltransferase 1 OS=Mus musculus OX=10090 GN=Lpcat1	Lpcat1	59.743	3.6722	2.4	1	1	1	0	0.725	0.997	0	0.645	0.539
Q3TFQ1	SPRY domain-containing protein 7 OS=Mus musculus OX=10090 GN=Spryd7	Spryd7	21.681	6.0509	12.8	2	2	2	1.05	0.867	0.981	1.032	1.038	0.95
Q3TGF2	Protein FAM107B OS=Mus musculus OX=10090 GN=Fam107b	Fam107b	15.572	1.7299	6.1	1	1	1	1.232	1.133		0.889	0.465
Q3TH73	Protein tweety homolog 2 OS=Mus musculus OX=10090 GN=Ttyh2	Ttyh2	59.007	9.8409	3.2	2	3	2	0	1.231	0.939	0	0.866	0.93
Q3THE2	Myosin regulatory light chain 12B OS=Mus musculus OX=10090 GN=Myl12b	Myl12b	19.779	42.405	44.2	6	17	2	0.94	0.855	0.884	0.89	0.799	0.862
Q3THG9	Alanyl-tRNA editing protein Aarsd1 OS=Mus musculus OX=10090 GN=Aarsd1	Aarsd1	44.97	32.104	17	4	5	4	1.002	1.057	1.261	1.108	1.036	1.129
Q3THK3	General transcription factor IIF subunit 1 OS=Mus musculus OX=10090 GN=Gtf2f1	Gtf2f1	57.241	44.765	11	5	6	5	0.925	0.945	0.957	0.638	0.932	0.998
Q3THK7	GMP synthase [glutamine-hydrolyzing] OS=Mus musculus OX=10090 GN=Gmps	Gmps	76.723	120.73	20.5	12	20	12	0.914	0.907	0.978	0.992	1.03	1.054
Q3THS6	S-adenosylmethionine synthase isoform type-2 OS=Mus musculus OX=10090 GN=Mat2a	Mat2a	43.688	42.742	26.8	11	26	7	1.332	1.044	1.009	1.013	0.985	0.967
Q3THW5	Histone H2A.V OS=Mus musculus OX=10090 GN=H2afv	H2afv	13.509	35.02	31.2	4	15	2	0.821	0.985	0.945	1.128	0.959	1.029
Q3TIR1	Trafficking protein particle complex subunit 13 OS=Mus musculus OX=10090 GN=Trappc13	Trappc13	46.476	8.3443	5.8	3	5	3	1	0.886	0.938	0.942	0.802	0.935
Q3TIR3	Synembryn-A OS=Mus musculus OX=10090 GN=Ric8a	Ric8a	59.846	3.0353	2.1	1	1	1	0	1.167		0	0.623
Q3TIU4	2',5'-phosphodiesterase 12 OS=Mus musculus OX=10090 GN=Pde12	Pde12	67.513	12.284	3.6	2	2	2	1.039	0.735	1.017	1.041	0.972	1.028
Q3TIV5	Zinc finger CCCH domain-containing protein 15 OS=Mus musculus OX=10090 GN=Zc3h15	Zc3h15	48.327	25.878	17.4	8	12	8	1.052	1.093	0.953	0.897	0.822	0.829
Q3TIX9	U4/U6.U5 tri-snRNP-associated protein 2 OS=Mus musculus OX=10090 GN=Usp39	Usp39	65.146	18.911	9.6	5	5	5	0.939	0.967	0.892	1.054	0.753	0.978
Q3TJ91	Lethal(2) giant larvae protein homolog 2 OS=Mus musculus OX=10090 GN=Llgl2	Llgl2	114.32	19.982	7.7	6	6	6	0.993	0.926	1.052	1.029	1.044	1.123
Q3TJD7	PDZ and LIM domain protein 7 OS=Mus musculus OX=10090 GN=Pdlim7	Pdlim7	50.118	7.7437	2.4	1	1	1	0	#N/A	0.905	0	#N/A	0.979
Q3TJZ6	Protein FAM98A OS=Mus musculus OX=10090 GN=Fam98a	Fam98a	55.055	132.24	18.1	7	12	6	1.022	0.999	0.98	1.056	0.919	0.885
Q3TKT4	Transcription activator BRG1 OS=Mus musculus OX=10090 GN=Smarca4	Smarca4	181.43	7.3229	2.7	4	4	3	0.835	0.934	1.023	1.342	0.996	1.075
Q3TKY6	Peptidyl-prolyl cis-trans isomerase CWC27 homolog OS=Mus musculus OX=10090 GN=Cwc27	Cwc27	53.542	3.6948	2.6	1	1	1	0.897	0.92	1.137	0.828	0.894	0.947
Q3TL44	NLR family member X1 OS=Mus musculus OX=10090 GN=Nlrx1	Nlrx1	107.83	41.944	8.2	7	10	7	0.999	0.947	0.921	1.029	0.99	1.026
Q3TLH4	Protein PRRC2C OS=Mus musculus OX=10090 GN=Prrc2c	Prrc2c	310.89	14.998	2.4	7	7	6	0.936	1.005	0.91	1.009	0.863	1.085
Q3TLP5	Enoyl-CoA hydratase domain-containing protein 2, mitochondrial OS=Mus musculus OX=10090 GN=Echdc2	Echdc2	31.852	209.21	41.2	10	26	10	1.021	1.004	1.016	0.954	1.105	1.164
Q3TLS3	GDP-D-glucose phosphorylase 1 OS=Mus musculus OX=10090 GN=Gdpgp1	Gdpgp1	42.514	4.8311	8.3	3	3	3	0	1.037		0	0.925
Q3TMH2	Secernin-3 OS=Mus musculus OX=10090 GN=Scrn3	Scrn3	47.661	64.49	21.1	8	10	8	1.198	1.138	1.16	1.142	1.018	1.281
Q3TMX7	Sulfhydryl oxidase 2 OS=Mus musculus OX=10090 GN=Qsox2	Qsox2	77.774	2.1989	1.3	1	1	1	#N/A	0		#N/A	0
Q3TNA1	Xylulose kinase OS=Mus musculus OX=10090 GN=Xylb	Xylb	59.543	274.02	27.2	11	35	11	1.074	1.11	1.173	1.009	1.075	1.123
Q3TPE9	Ankyrin repeat and MYND domain-containing protein 2 OS=Mus musculus OX=10090 GN=Ankmy2	Ankmy2	48.774	3.4605	2.5	1	1	1	#N/A	1.065		#N/A	0.925
Q3TPX4	Exocyst complex component 5 OS=Mus musculus OX=10090 GN=Exoc5	Exoc5	81.737	8.5511	8.1	6	6	6	1.006	0.952		0.961	1.016
Q3TQB2	FAD-dependent oxidoreductase domain-containing protein 1 OS=Mus musculus OX=10090 GN=Foxred1	Foxred1	54.177	8.3794	10.1	5	5	5	0.943	0.909	1.139	1.049	1.024	1.227
Q3TRM4	Neuropathy target esterase OS=Mus musculus OX=10090 GN=Pnpla6	Pnpla6	149.54	29.658	2.6	3	4	3	0.923	1.033	1.001	1.123	0.838	0.904
Q3TRM8	Hexokinase-3 OS=Mus musculus OX=10090 GN=Hk3	Hk3	100.1	13.174	6	5	6	5	0.896	0.956	0.87	1.016	0.899	0.83
Q3TSG4	RNA demethylase ALKBH5 OS=Mus musculus OX=10090 GN=Alkbh5	Alkbh5	44.41	2.1857	5.3	2	2	2	1.084	0.813		0.69	1.197
Q3TUH1	Phosphatidate cytidylyltransferase, mitochondrial OS=Mus musculus OX=10090 GN=Tamm41	Tamm41	37.827	5.7018	4.2	1	1	1	#N/A	#N/A	0.953	#N/A	#N/A	0.878
Q3TVC7	Cyclin-D1-binding protein 1 OS=Mus musculus OX=10090 GN=Ccndbp1	Ccndbp1	39.355	1.9653	2	1	1	1	0.963	1.041		1.076	0.998
Q3TW96	UDP-N-acetylhexosamine pyrophosphorylase-like protein 1 OS=Mus musculus OX=10090 GN=Uap1l1	Uap1l1	56.613	46.087	23.1	12	16	11	0.924	0.846	0.83	0.809	0.882	0.664
Q3TWL2	Type 1 phosphatidylinositol 4,5-bisphosphate 4-phosphatase OS=Mus musculus OX=10090 GN=Pip4p1	Pip4p1	30.047	1.8228	3.9	1	1	1	0.892	#N/A		1.151	#N/A
Q3TWW8	Serine/arginine-rich splicing factor 6 OS=Mus musculus OX=10090 GN=Srsf6	Srsf6	39.025	3.6879	13.3	5	7	3	0.883	1.02	0.946	0.938	0.736	0.977
Q3TXS7	26S proteasome non-ATPase regulatory subunit 1 OS=Mus musculus OX=10090 GN=Psmd1	Psmd1	105.73	222.95	25.9	23	39	23	1.067	1.042	1.048	1.032	1.03	1.014
Q3TXT3	SOSS complex subunit C OS=Mus musculus OX=10090 GN=Inip	Inip	11.411	1.9382	12.5	1	1	1	0.913	#N/A		0.74	#N/A
Q3TXX3	Protrudin OS=Mus musculus OX=10090 GN=Zfyve27	Zfyve27	46.202	5.4153	2.9	1	1	1	0.98	0.943		0.785	0.843
Q3TYS2	Uncharacterized protein C17orf62 homolog OS=Mus musculus OX=10090	---	20.921	4.4262	10.2	2	2	2	0.831	1.37	1.313	0.523	0.918	1.125
Q3TZM9	GDP-Man:Man(3)GlcNAc(2)-PP-Dol alpha-1,2-mannosyltransferase OS=Mus musculus OX=10090 GN=Alg11	Alg11	55.269	8.3748	4.7	2	2	2	0.864	0.999		0.906	1.07
Q3TZZ7	Extended synaptotagmin-2 OS=Mus musculus OX=10090 GN=Esyt2	Esyt2	94.138	53.08	9.1	6	6	6	1.001	0.96	1.075	1.024	0.96	1.01
Q3U0B3	Dehydrogenase/reductase SDR family member 11 OS=Mus musculus OX=10090 GN=Dhrs11	Dhrs11	28.274	24.578	25.4	6	6	6	1.096	1.06	1.215	1.079	1.218	1.143
Q3U0J8	TBC1 domain family member 2B OS=Mus musculus OX=10090 GN=Tbc1d2b	Tbc1d2b	109.95	2.5125	0.9	1	1	1	0	#N/A		0	#N/A
Q3U0M1	Trafficking protein particle complex subunit 9 OS=Mus musculus OX=10090 GN=Trappc9	Trappc9	128.23	3.7969	2.4	2	2	2	#N/A	#N/A		#N/A	#N/A
Q3U0S6	Ras-interacting protein 1 OS=Mus musculus OX=10090 GN=Rasip1	Rasip1	103.56	12.687	5.7	4	4	4	0.987	0.74		1.019	0.937
Q3U0V1	Far upstream element-binding protein 2 OS=Mus musculus OX=10090 GN=Khsrp	Khsrp	76.775	277.66	28.5	16	23	13	0.964	0.979	0.837	0.868	0.78	0.991
Q3U0V2	Tumor necrosis factor receptor type 1-associated DEATH domain protein OS=Mus musculus OX=10090 GN=Tradd	Tradd	34.577	10.309	16.5	4	5	4	1.147	1.074	0.872	0.965	1.061	1.05
Q3U186	Probable arginine--tRNA ligase, mitochondrial OS=Mus musculus OX=10090 GN=Rars2	Rars2	65.335	24.107	19	11	11	11	0.942	0.976	1.031	0.996	1.033	0.977
Q3U1J4	DNA damage-binding protein 1 OS=Mus musculus OX=10090 GN=Ddb1	Ddb1	126.85	174.81	25.8	30	48	30	1.08	0.993	1.069	1.047	1.092	1.065
Q3U1V6	Ubiquitin-conjugating enzyme E2 variant 3 OS=Mus musculus OX=10090 GN=Uevld	Uevld	51.681	8.3082	5.7	2	2	2	0.846	#N/A		1.353	#N/A
Q3U2A8	Valine--tRNA ligase, mitochondrial OS=Mus musculus OX=10090 GN=Vars2	Vars2	118.46	11.265	3.8	3	3	3	0.95	0	0.882	1.056	0	1.027
Q3U2P1	Protein transport protein Sec24A OS=Mus musculus OX=10090 GN=Sec24a	Sec24a	118.78	142.29	13.6	12	17	12	1.023	1.139	1.192	1.038	0.988	1.102
Q3U308	Cytoplasmic tRNA 2-thiolation protein 2 OS=Mus musculus OX=10090 GN=Ctu2	Ctu2	56.104	8.8402	8.6	4	4	4	#N/A	#N/A		#N/A	#N/A
Q3U319	E3 ubiquitin-protein ligase BRE1B OS=Mus musculus OX=10090 GN=Rnf40	Rnf40	113.97	5.6097	4.6	4	4	4	0.911	0	0.989	0.71	0	0.996
Q3U3R4	Lipase maturation factor 1 OS=Mus musculus OX=10090 GN=Lmf1	Lmf1	65.877	14.591	8.2	4	4	4	0.944	1.019	0.997	1.045	0.962	1.021
Q3U487	E3 ubiquitin-protein ligase HECTD3 OS=Mus musculus OX=10090 GN=Hectd3	Hectd3	97.346	10.442	4.5	3	3	3	1.087	0.923	1.111	0.899	0.748	1.293
Q3U5C8	Rho guanine nucleotide exchange factor 16 OS=Mus musculus OX=10090 GN=Arhgef16	Arhgef16	80.38	1.8723	2.4	2	2	2	0	#N/A	0.66	0	#N/A	0.776
Q3U5Q7	UMP-CMP kinase 2, mitochondrial OS=Mus musculus OX=10090 GN=Cmpk2	Cmpk2	50.036	140.44	20.6	8	10	8	0.919	0.89	0.896	0.947	0.899	0.966
Q3U7R1	Extended synaptotagmin-1 OS=Mus musculus OX=10090 GN=Esyt1	Esyt1	121.55	72.955	15.1	15	18	15	0.998	0.958	0.962	1.014	0.982	0.937
Q3U7U3	F-box only protein 7 OS=Mus musculus OX=10090 GN=Fbxo7	Fbxo7	57.648	6.4922	4.2	1	1	1	#N/A	0		#N/A	0
Q3U821	WD repeat-containing protein 75 OS=Mus musculus OX=10090 GN=Wdr75	Wdr75	94.036	2.9682	2.8	2	3	2	0	0.87		0	0.787
Q3U829	AP-5 complex subunit zeta-1 OS=Mus musculus OX=10090 GN=Ap5z1	Ap5z1	89.406	2.2199	1.9	2	3	2	#N/A	0	1.504	#N/A	0	1.842
Q3U9G9	Lamin-B receptor OS=Mus musculus OX=10090 GN=Lbr	Lbr	71.439	32.347	13.6	9	12	9	0.853	0.885	0.707	0.862	0.781	0.855
Q3U9N9	Monocarboxylate transporter 10 OS=Mus musculus OX=10090 GN=Slc16a10	Slc16a10	55.32	6.6929	12.9	5	5	5	0.825	0.944	0.861	1.008	1.137	1.124
Q3UBG2	PTB-containing, cubilin and LRP1-interacting protein OS=Mus musculus OX=10090 GN=Pid1	Pid1	24.784	6.088	6.5	1	1	1	0.949	0.989		1.084	1.141
Q3UBX0	Transmembrane protein 109 OS=Mus musculus OX=10090 GN=Tmem109	Tmem109	26.306	13.945	5.3	2	3	2	1.143	1.117	1.16	1.004	1.027	0.918
Q3UBZ5	MIF4G domain-containing protein OS=Mus musculus OX=10090 GN=Mif4gd	Mif4gd	25.493	33.118	21.2	4	5	4	1.105	1.018	0.796	0.911	1.048	0.866
Q3UCV8	Ubiquitin thioesterase otulin OS=Mus musculus OX=10090 GN=Otulin	Otulin	40.32	9.449	13.6	6	6	6	1.118	1.062	1.013	0.951	1.146	0.874
Q3UD01	Ataxin-7-like protein 3B OS=Mus musculus OX=10090 GN=Atxn7l3b	Atxn7l3b	10.731	17.497	23.7	2	2	2	0.883	1.006	0.731	0.901	0.854	1.008
Q3UDE2	Tubulin--tyrosine ligase-like protein 12 OS=Mus musculus OX=10090 GN=Ttll12	Ttll12	74.042	24.524	14.7	8	10	8	0.956	0.967	0.98	1.005	1.016	0.854
Q3UDR8	Protein YIPF3 OS=Mus musculus OX=10090 GN=Yipf3	Yipf3	37.998	3.3517	5.5	2	4	2	1.046	0.968	0.736	0.975	0.897	0.964
Q3UDW8	Heparan-alpha-glucosaminide N-acetyltransferase OS=Mus musculus OX=10090 GN=Hgsnat	Hgsnat	72.503	3.0778	2	1	1	1	0.834	0		0.88	0
Q3UE37	Ubiquitin-conjugating enzyme E2 Z OS=Mus musculus OX=10090 GN=Ube2z	Ube2z	38.368	6.5841	11	3	3	3	0.952	0.942	1.013	2.087	1.018	1.06
Q3UEB3	Poly(U)-binding-splicing factor PUF60 OS=Mus musculus OX=10090 GN=Puf60	Puf60	60.248	126.12	14.4	8	11	8	0.891	0.975	0.914	1.121	1.027	0.987
Q3UEG6	Alanine--glyoxylate aminotransferase 2, mitochondrial OS=Mus musculus OX=10090 GN=Agxt2	Agxt2	57.114	125.07	35.1	16	36	16	1.109	1.167	1.213	1.069	1.088	1.119
Q3UFF7	Lysophospholipase-like protein 1 OS=Mus musculus OX=10090 GN=Lyplal1	Lyplal1	26.354	37.063	20.5	4	5	4	1.043	1.067	1.136	0.999	0.939	1.08
Q3UFK8	FERM domain-containing protein 8 OS=Mus musculus OX=10090 GN=Frmd8	Frmd8	51.827	3.6502	3.4	2	2	2	1	0.829		0.79	0.755
Q3UFS0	Protein zyg-11 homolog B OS=Mus musculus OX=10090 GN=Zyg11b	Zyg11b	83.99	10.206	2	1	1	1	0.9	0	0.892	1.106	0	0.799
Q3UFY8	tRNA methyltransferase 10 homolog C OS=Mus musculus OX=10090 GN=Trmt10c	Trmt10c	48.385	9.8165	7.5	3	3	3	1.131	1.092	0.967	1.147	0.905	1.196
Q3UGC7	Eukaryotic translation initiation factor 3 subunit J-A OS=Mus musculus OX=10090 GN=Eif3j1	Eif3j1	29.343	42.061	31	8	13	8	1.052	0.993	0.983	1.024	0.98	0.963
Q3UGP8	Putative Dol-P-Glc:Glc(2)Man(9)GlcNAc(2)-PP-Dol alpha-1,2-glucosyltransferase OS=Mus musculus OX=10090 GN=Alg10b	Alg10b	55.464	1.9621	3.2	1	1	1	0.902	0	1.09	1.023	0	1.031
Q3UGR5	Haloacid dehalogenase-like hydrolase domain-containing protein 2 OS=Mus musculus OX=10090 GN=Hdhd2	Hdhd2	28.73	4.4534	9.3	3	3	3	1.052	1.076	1.047	1.102	1.128	1.08
Q3UGS4	Mapk-regulated corepressor-interacting protein 1 OS=Mus musculus OX=10090 GN=Mcrip1	Mcrip1	11.101	4.4799	19.6	2	2	2	0.951	1.066	0.949	0.782	0.93	0.83
Q3UH06	Ras-responsive element-binding protein 1 OS=Mus musculus OX=10090 GN=Rreb1	Rreb1	184.15	-2	0.5	1	1	1	#N/A	#N/A		#N/A	#N/A
Q3UH60	Disco-interacting protein 2 homolog B OS=Mus musculus OX=10090 GN=Dip2b	Dip2b	171.12	7.21	1.9	3	3	3	0	1.053	1.002	0	1.071	0.915
Q3UH68	LIM and calponin homology domains-containing protein 1 OS=Mus musculus OX=10090 GN=Limch1	Limch1	118.19	-2	1.4	1	2	1	#N/A	#N/A	1.261	#N/A	#N/A	0.77
Q3UHA3	Spatacsin OS=Mus musculus OX=10090 GN=Spg11	Spg11	273.93	5.691	1.2	3	3	3	0	0	1.056	0	0	0.94
Q3UHB1	5'-nucleotidase domain-containing protein 3 OS=Mus musculus OX=10090 GN=Nt5dc3	Nt5dc3	63.17	36.813	4.4	2	2	2	0	0		0	0
Q3UHD6	Sorting nexin-27 OS=Mus musculus OX=10090 GN=Snx27	Snx27	60.988	48.604	8.5	4	4	4	0.982	1.047		1.024	0.969
Q3UHJ0	AP2-associated protein kinase 1 OS=Mus musculus OX=10090 GN=Aak1	Aak1	103.35	15.29	4.8	4	4	4	1.026	0.992	0.923	0.814	0.744	0.888
Q3UHQ6	Protein dopey-2 OS=Mus musculus OX=10090 GN=Dopey2	Dopey2	257.48	22.119	1	2	2	1	1.189	0		0.979	0
Q3UHX2	28 kDa heat- and acid-stable phosphoprotein OS=Mus musculus OX=10090 GN=Pdap1	Pdap1	20.605	25.579	28.2	7	7	7	1.034	0.987	0.99	0.961	0.877	1.001
Q3UI43	BRISC and BRCA1-A complex member 1 OS=Mus musculus OX=10090 GN=Babam1	Babam1	36.793	70.541	22.8	4	4	4	1.058	1.037		0.773	0.893
Q3UIA2	Rho GTPase-activating protein 17 OS=Mus musculus OX=10090 GN=Arhgap17	Arhgap17	92.201	4.3384	1.1	1	1	1	0	0	0.863	0	0	0.766
Q3UIL6	Pleckstrin homology domain-containing family A member 7 OS=Mus musculus OX=10090 GN=Plekha7	Plekha7	126.74	4.9659	1.5	2	2	2	0.956	0.947	0.985	0.925	0.915	1.017
Q3UIR3	E3 ubiquitin-protein ligase DTX3L OS=Mus musculus OX=10090 GN=Dtx3l	Dtx3l	83.043	98.448	22.7	13	18	13	0.941	1.009	0.966	1.055	0.943	0.881
Q3UIU2	NADH dehydrogenase [ubiquinone] 1 beta subcomplex subunit 6 OS=Mus musculus OX=10090 GN=Ndufb6	Ndufb6	15.515	53.993	43.8	7	10	7	1.089	1.024	0.967	1.103	0.826	0.985
Q3UIW5	RING finger protein 10 OS=Mus musculus OX=10090 GN=Rnf10	Rnf10	88.344	6.655	1.4	1	1	1	0.95	#N/A		1.117	#N/A
Q3UJB9	Enhancer of mRNA-decapping protein 4 OS=Mus musculus OX=10090 GN=Edc4	Edc4	152.48	11.076	4	5	5	5	1.048	0.996	0.884	1.008	0.916	0.873
Q3UJD6	Ubiquitin carboxyl-terminal hydrolase 19 OS=Mus musculus OX=10090 GN=Usp19	Usp19	150.55	131.22	6.2	6	7	6	0	0.841		0	0.978
Q3UJU9	Regulator of microtubule dynamics protein 3 OS=Mus musculus OX=10090 GN=Rmdn3	Rmdn3	52.028	323.31	34.9	14	27	14	1.284	1.081	1.213	1.039	1.019	1.071
Q3UKC1	Tax1-binding protein 1 homolog OS=Mus musculus OX=10090 GN=Tax1bp1	Tax1bp1	93.629	2.2261	2.2	2	3	2	#N/A	1.092	1.057	#N/A	1.01	0.783
Q3UKJ7	WD40 repeat-containing protein SMU1 OS=Mus musculus OX=10090 GN=Smu1	Smu1	57.543	9.5803	10.3	5	5	5	0.904	0.967	0.928	0.967	1.031	0.995
Q3UL36	Arginine and glutamate-rich protein 1 OS=Mus musculus OX=10090 GN=Arglu1	Arglu1	32.887	1.8596	3	1	1	1	0.968	0.833	0.789	1.075	0.958	0.725
Q3ULD5	Methylcrotonoyl-CoA carboxylase beta chain, mitochondrial OS=Mus musculus OX=10090 GN=Mccc2	Mccc2	61.378	323.31	34.8	16	40	16	1.03	1.067	1.071	1.057	1.098	1.06
Q3ULF4	Paraplegin OS=Mus musculus OX=10090 GN=Spg7	Spg7	85.995	31.68	11.9	9	13	9	1.11	1.019	0.941	0.975	1.056	0.987
Q3ULJ0	Glycerol-3-phosphate dehydrogenase 1-like protein OS=Mus musculus OX=10090 GN=Gpd1l	Gpd1l	38.225	98.695	21.9	9	13	7	1.034	1.07	1.041	1.05	1.012	0.944
Q3UM18	Large subunit GTPase 1 homolog OS=Mus musculus OX=10090 GN=Lsg1	Lsg1	73.156	3.5276	3.7	3	3	3	#N/A	0	1.097	#N/A	0	1.048
Q3UM29	Conserved oligomeric Golgi complex subunit 7 OS=Mus musculus OX=10090 GN=Cog7	Cog7	86.072	13.382	6.5	4	4	4	1.104	1.06	1.039	0.996	0.982	0.953
Q3UM45	Protein phosphatase 1 regulatory subunit 7 OS=Mus musculus OX=10090 GN=Ppp1r7	Ppp1r7	41.291	128.02	42.9	13	20	13	1.016	1.005	1.031	0.96	1.039	1.049
Q3UMB9	WASH complex subunit 4 OS=Mus musculus OX=10090 GN=Washc4	Washc4	136.37	27.803	5.5	6	7	6	0.869	1.012	1.084	0.977	1.114	0.979
Q3UMC0	Spermatogenesis-associated protein 5 OS=Mus musculus OX=10090 GN=Spata5	Spata5	97.255	22.958	3.8	3	4	2	1.068	1.058	1.048	0.947	0.899	1.064
Q3UMF0	Cordon-bleu protein-like 1 OS=Mus musculus OX=10090 GN=Cobll1	Cobll1	137.38	130.38	16	16	19	16	1.195	1.144	1.138	0.99	0.829	1.012
Q3UMR5	Calcium uniporter protein, mitochondrial OS=Mus musculus OX=10090 GN=Mcu	Mcu	39.681	22.776	7.7	3	3	3	0.916	1.076	0.802	0.977	1.067	1.084
Q3UMT1	Protein phosphatase 1 regulatory subunit 12C OS=Mus musculus OX=10090 GN=Ppp1r12c	Ppp1r12c	84.684	9.0888	6.5	5	5	5	0.946	0.961		1.06	0.728
Q3UMU9	Hepatoma-derived growth factor-related protein 2 OS=Mus musculus OX=10090 GN=Hdgfl2	Hdgfl2	74.29	16.799	11.8	7	10	6	1.028	0.991	0.975	0.863	1.012	0.959
Q3UMW8	Ceroid-lipofuscinosis neuronal protein 5 homolog OS=Mus musculus OX=10090 GN=Cln5	Cln5	39.329	4.3448	5	2	2	2	0.9	0		1.019	0
Q3UMY5	Echinoderm microtubule-associated protein-like 4 OS=Mus musculus OX=10090 GN=Eml4	Eml4	110.03	51.082	8.3	8	8	8	0.934	0.887	0.92	0.875	0.874	0.772
Q3UN02	Lysocardiolipin acyltransferase 1 OS=Mus musculus OX=10090 GN=Lclat1	Lclat1	44.399	26.281	17	7	8	7	1.186	1.144	1.19	0.924	0.976	0.911
Q3UN21	Sodium-dependent glucose transporter 1C OS=Mus musculus OX=10090 GN=Mfsd4b3	Mfsd4b3	38.419	2.6085	2.5	1	1	1	0.766	1.13	0.636	0.82	1.238	0.898
Q3UNA4	NTF2-related export protein 2 OS=Mus musculus OX=10090 GN=Nxt2	Nxt2	16.256	3.145	10.6	2	2	2	1.042	#N/A	1.096	1.007	#N/A	1.149
Q3UND0	Src kinase-associated phosphoprotein 2 OS=Mus musculus OX=10090 GN=Skap2	Skap2	40.712	7.0279	7.8	3	3	3	#N/A	0		#N/A	0
Q3UNX5	Acyl-coenzyme A synthetase ACSM3, mitochondrial OS=Mus musculus OX=10090 GN=Acsm3	Acsm3	65.622	177.65	26	15	34	15	1.223	0.98	1.151	0.962	0.984	0.99
Q3UNZ8	Quinone oxidoreductase-like protein 2 OS=Mus musculus OX=10090 GN=Cryzl2	Cryzl2	37.808	24.574	15.4	5	9	5	1.052	1.201	1.025	0.934	0.982	0.917
Q3UP75	UDP-glucuronosyltransferase 3A1 OS=Mus musculus OX=10090 GN=Ugt3a1	Ugt3a1	59.698	56.824	18.5	10	16	8	1.482	1.166	1.365	0.92	1.01	0.897
Q3UP87	Neutrophil elastase OS=Mus musculus OX=10090 GN=Elane	Elane	28.648	2.4617	4.5	1	1	1	#N/A	#N/A		#N/A	#N/A
Q3UPF5	Zinc finger CCCH-type antiviral protein 1 OS=Mus musculus OX=10090 GN=Zc3hav1	Zc3hav1	106.69	35.972	7	7	7	7	1.027	0.961	0.882	0.927	0.723	0.761
Q3UPH1	Protein PRRC1 OS=Mus musculus OX=10090 GN=Prrc1	Prrc1	46.297	56.865	14.4	6	10	6	0.998	1.02	1.05	0.89	0.962	0.901
Q3UPL0	Protein transport protein Sec31A OS=Mus musculus OX=10090 GN=Sec31a	Sec31a	133.57	323.31	22.9	32	47	32	1.061	1.035	1.055	0.938	0.982	0.958
Q3UPR7	Transmembrane protein 102 OS=Mus musculus OX=10090 GN=Tmem102	Tmem102	54.922	16.669	6.5	2	3	2	0.642	#N/A	0.999	0.606	#N/A	1.079
Q3UQ28	Peroxidasin homolog OS=Mus musculus OX=10090 GN=Pxdn	Pxdn	165.1	4.8136	2.6	3	3	3	#N/A	#N/A	1.001	#N/A	#N/A	0.889
Q3UQ44	Ras GTPase-activating-like protein IQGAP2 OS=Mus musculus OX=10090 GN=Iqgap2	Iqgap2	180.53	323.31	34.8	55	109	52	1.089	1.123	1.048	1.053	1.052	1.118
Q3UQ84	Threonine--tRNA ligase, mitochondrial OS=Mus musculus OX=10090 GN=Tars2	Tars2	81.699	6.2165	5.3	4	4	4	0.926	0		0.961	0
Q3UQN2	F-BAR domain only protein 2 OS=Mus musculus OX=10090 GN=Fcho2	Fcho2	88.733	19.318	5.3	4	4	4	0.936	0.968	0.968	0.962	0.977	1.012
Q3UQV5	Kelch repeat and BTB domain-containing protein 8 OS=Mus musculus OX=10090 GN=Kbtbd8	Kbtbd8	68.66	-2	1.8	1	1	1	0.946	#N/A	1.076	1.118	#N/A	1.255
Q3URD3	Sarcolemmal membrane-associated protein OS=Mus musculus OX=10090 GN=Slmap	Slmap	96.932	24.325	13.1	12	12	12	1.039	0.97	0.945	0.977	0.99	1.083
Q3URE1	Acyl-CoA synthetase family member 3, mitochondrial OS=Mus musculus OX=10090 GN=Acsf3	Acsf3	65.076	26.675	22.3	11	12	11	1.082	1.053	1.106	1.115	0.979	1.063
Q3URQ0	Testis-expressed protein 10 OS=Mus musculus OX=10090 GN=Tex10	Tex10	105.21	1.7343	1.7	2	2	2	#N/A	#N/A		#N/A	#N/A
Q3URS9	Coiled-coil domain-containing protein 51 OS=Mus musculus OX=10090 GN=Ccdc51	Ccdc51	45.132	61.009	25.1	9	9	9	0.857	0.902	0.911	0.963	1.126	1.029
Q3USJ8	F-BAR and double SH3 domains protein 2 OS=Mus musculus OX=10090 GN=Fchsd2	Fchsd2	84.281	15.219	2.8	2	2	2	1.048	1.014		1.028	1.11
Q3USZ8	Deleted in autism protein 1 homolog OS=Mus musculus OX=10090	---	49.462	6.5915	5.8	2	2	2	0.831	1.37		0.523	0.918
Q3UTH8	Rho guanine nucleotide exchange factor 9 OS=Mus musculus OX=10090 GN=Arhgef9	Arhgef9	60.926	-2	1.7	1	2	1	#N/A	#N/A	1.008	#N/A	#N/A	0.847
Q3UTJ2	Sorbin and SH3 domain-containing protein 2 OS=Mus musculus OX=10090 GN=Sorbs2	Sorbs2	132.35	76.997	11.9	13	19	13	0.908	0.927	0.691	0.776	0.923	0.81
Q3UTZ3	Uncharacterized protein C7orf43 homolog OS=Mus musculus OX=10090	---	62.779	-2	1.2	1	1	1	0.831	1.37	0.089	0.523	0.918	0.119
Q3UUG6	TBC1 domain family member 24 OS=Mus musculus OX=10090 GN=Tbc1d24	Tbc1d24	63.235	1.7687	2.5	2	2	2	0	0.845	0.76	0	1.136	0.985
Q3UUI3	Acyl-coenzyme A thioesterase THEM4 OS=Mus musculus OX=10090 GN=Them4	Them4	26.031	27.087	13.9	3	5	3	0.886	0.914	1.078	1.172	1.061	1.054
Q3UUQ7	GPI inositol-deacylase OS=Mus musculus OX=10090 GN=Pgap1	Pgap1	104.58	8.8686	6.1	5	6	5	0.986	1.073	1.036	1.069	0.96	0.965
Q3UV17	Keratin, type II cytoskeletal 2 oral OS=Mus musculus OX=10090 GN=Krt76	Krt76	62.844	19.354	5.4	4	3	1	1.059	0.882	0.96	0.837	0.555	0.997
Q3UVG3	Protein FAM91A1 OS=Mus musculus OX=10090 GN=Fam91a1	Fam91a1	93.462	22.204	4.9	4	4	4	1.009	0.984	1.061	0.907	1.098	0.923
Q3UVK0	Endoplasmic reticulum metallopeptidase 1 OS=Mus musculus OX=10090 GN=Ermp1	Ermp1	100.15	41.688	8.7	7	9	7	1.333	1.094	1.094	0.829	0.614	0.696
Q3UVL4	Vacuolar protein sorting-associated protein 51 homolog OS=Mus musculus OX=10090 GN=Vps51	Vps51	86.186	8.8633	2.6	2	4	2	1.046	1.016	0.998	0.983	1.004	0.986
Q3UVU3	Zinc transporter 10 OS=Mus musculus OX=10090 GN=Slc30a10	Slc30a10	50.91	7.2498	6.4	3	3	3	1.18	1.149		1.108	0.686
Q3UVY5	Pecanex-like protein 4 OS=Mus musculus OX=10090 GN=Pcnx4	Pcnx4	131.24	1.729	0.9	1	1	1	#N/A	#N/A	0.98	#N/A	#N/A	1.045
Q3UW53	Protein Niban OS=Mus musculus OX=10090 GN=Fam129a	Fam129a	102.65	41.893	12.5	10	10	10	0.661	0.878	0.763	0.786	0.766	0.695
Q3UX10	Tubulin alpha chain-like 3 OS=Mus musculus OX=10090 GN=Tubal3	Tubal3	49.988	50.796	5.4	2	6	1	0.995	0	0.894	0.967	0	0.838
Q3UYI5	Ral guanine nucleotide dissociation stimulator-like 3 OS=Mus musculus OX=10090 GN=Rgl3	Rgl3	77.944	3.4459	3	2	2	2	#N/A	#N/A	1.174	#N/A	#N/A	1.181
Q3UYV9	Nuclear cap-binding protein subunit 1 OS=Mus musculus OX=10090 GN=Ncbp1	Ncbp1	91.926	25.517	5.6	3	3	3	0.948	0.965	0.911	0.875	0.955	0.931
Q3UZ09	Complement C1r subcomponent-like protein OS=Mus musculus OX=10090 GN=C1rl	C1rl	53.435	20.083	7.9	3	3	3	1.012	0.94	0.798	0.993	0.951	1.056
Q3UZ39	Leucine-rich repeat flightless-interacting protein 1 OS=Mus musculus OX=10090 GN=Lrrfip1	Lrrfip1	79.248	88.639	19.8	13	21	12	0.871	0.943	0.854	0.919	0.7	0.816
Q3UZZ6	Sulfotransferase 1 family member D1 OS=Mus musculus OX=10090 GN=Sult1d1	Sult1d1	35.083	140.34	31.9	10	26	10	0.913	1.046	0.948	1.071	1.141	1.253
Q3V0K9	Plastin-1 OS=Mus musculus OX=10090 GN=Pls1	Pls1	70.407	7.7388	7.8	5	5	3	0.759	0.619	0.646	0.665	0.678	0.618
Q3V1F8	Epoxide hydrolase 3 OS=Mus musculus OX=10090 GN=Ephx3	Ephx3	41.852	-2	3	1	1	1	#N/A	1.457	1.04	#N/A	1.268	1.324
Q3V1L4	Cytosolic purine 5'-nucleotidase OS=Mus musculus OX=10090 GN=Nt5c2	Nt5c2	64.808	57.208	8.2	4	4	4	1.104	0.928	1.18	0.994	1.052	0.797
Q3V1V3	ESF1 homolog OS=Mus musculus OX=10090 GN=Esf1	Esf1	98.047	2.663	2.5	2	2	2	0.987	0.848	1.006	0.97	1.041	0.731
Q3V384	AFG1-like ATPase OS=Mus musculus OX=10090 GN=Afg1l	Afg1l	54.313	18.288	2.5	1	2	1	1.131	0.971	1.056	1.049	1.038	1.042
Q3V3R1	Monofunctional C1-tetrahydrofolate synthase, mitochondrial OS=Mus musculus OX=10090 GN=Mthfd1l	Mthfd1l	105.73	46.389	7.2	7	8	6	0.697	0.857	0.84	0.766	0.843	0.683
Q3V3R4	Integrin alpha-1 OS=Mus musculus OX=10090 GN=Itga1	Itga1	130.81	153.3	10.8	13	21	13	0.98	0.947	0.944	0.982	0.933	1.003
Q3V4B5	COMM domain-containing protein 6 OS=Mus musculus OX=10090 GN=Commd6	Commd6	9.7951	13.402	27.6	2	3	2	0	0.991	1.061	0	0.996	1.016
Q497J1	Lysoplasmalogenase OS=Mus musculus OX=10090 GN=Tmem86b	Tmem86b	24.988	27.134	8	2	3	2	0.985	1.15	1.103	1.035	0.95	1.1
Q497V5	S1 RNA-binding domain-containing protein 1 OS=Mus musculus OX=10090 GN=Srbd1	Srbd1	114.09	2.9444	1.9	2	2	2	1.113	0		1.141	0
Q4ACU6	SH3 and multiple ankyrin repeat domains protein 3 OS=Mus musculus OX=10090 GN=Shank3	Shank3	185.39	2.0183	1.2	2	2	2	0	0.979		0	0.837
Q4FK66	Pre-mRNA-splicing factor 38A OS=Mus musculus OX=10090 GN=Prpf38a	Prpf38a	37.436	5.5447	6.4	2	2	2	0.906	0.937	0.963	0.919	0.972	1.027
Q4KL35	PDZ domain-containing protein MAGIX OS=Mus musculus OX=10090 GN=Magix	Magix	34.771	1.9209	4.6	1	1	1	#N/A	#N/A		#N/A	#N/A
Q4KML4	Costars family protein ABRACL OS=Mus musculus OX=10090 GN=Abracl	Abracl	9.0303	2.0975	30.9	2	1	1	1.007	1.041	0.78	1.02	0.656	0.775
Q4KMM3	Oxidation resistance protein 1 OS=Mus musculus OX=10090 GN=Oxr1	Oxr1	95.911	41.946	11.7	8	12	8	0.948	1.041	1.002	0.935	0.94	1.018
Q4KWH5	1-phosphatidylinositol 4,5-bisphosphate phosphodiesterase eta-1 OS=Mus musculus OX=10090 GN=Plch1	Plch1	187.74	2.5311	0.5	1	5	1	0.82	0.875	0.818	0.915	0.882	0.793
Q4LDD4	Arf-GAP with Rho-GAP domain, ANK repeat and PH domain-containing protein 1 OS=Mus musculus OX=10090 GN=Arap1	Arap1	162.27	40.562	3.8	5	5	5	0.975	0.914	0.941	0.999	0.986	0.914
Q4LDG0	Bile acyl-CoA synthetase OS=Mus musculus OX=10090 GN=Slc27a5	Slc27a5	76.202	112.23	18.4	13	33	13	0.963	1.111	1.066	1.072	1.032	1.085
Q4PJX1	Protein odr-4 homolog OS=Mus musculus OX=10090 GN=Odr4	Odr4	49.997	23.208	12.3	7	10	7	1.013	1.008	0.936	1.065	0.907	0.962
Q4PZA2	Endothelin-converting enzyme 1 OS=Mus musculus OX=10090 GN=Ece1	Ece1	87.072	26.211	6.8	5	5	5	0.98	0.901	0.97	1.052	1.127	1.184
Q4QQM4	Tumor protein p53-inducible protein 11 OS=Mus musculus OX=10090 GN=Trp53i11	Trp53i11	20.91	3.053	7.9	1	1	1	0	0		0	0
Q4VA53	Sister chromatid cohesion protein PDS5 homolog B OS=Mus musculus OX=10090 GN=Pds5b	Pds5b	164.42	26.479	7.3	11	13	10	0.903	0.978	0.875	0.924	1.062	0.989
Q4VAA2	Protein CDV3 OS=Mus musculus OX=10090 GN=Cdv3	Cdv3	29.729	144.96	48.4	11	16	11	1.121	1.046	1.073	0.723	0.721	0.775
Q4VAA7	Sorting nexin-33 OS=Mus musculus OX=10090 GN=Snx33	Snx33	65.314	1.9004	1.4	1	1	1	0.982	#N/A		1.048	#N/A
Q4VBD2	Transmembrane anterior posterior transformation protein 1 OS=Mus musculus OX=10090 GN=Tapt1	Tapt1	63.893	102.07	6.7	2	2	2	1.153	1.038	0.953	0.958	1.047	1.004
Q4VBE8	WD repeat-containing protein 18 OS=Mus musculus OX=10090 GN=Wdr18	Wdr18	47.211	20.197	4.9	2	3	2	0	0.889		0	0.944
Q4VBF2	R3H domain-containing protein 4 OS=Mus musculus OX=10090 GN=R3hdm4	R3hdm4	29.659	2.4876	4.6	1	1	1	0	#N/A	0.921	0	#N/A	1.01
Q4VC33	Macrophage erythroblast attacher OS=Mus musculus OX=10090 GN=Maea	Maea	45.336	7.8549	9.3	5	6	5	1.097	1.013	0.699	0.889	0.811	0.944
Q501J6	Probable ATP-dependent RNA helicase DDX17 OS=Mus musculus OX=10090 GN=Ddx17	Ddx17	72.399	117.19	25.1	17	31	13	0.893	0.921	0.843	0.981	0.924	0.955
Q501J7	Phosphatase and actin regulator 4 OS=Mus musculus OX=10090 GN=Phactr4	Phactr4	76.631	5.4737	2.6	2	2	2	#N/A	0	0.959	#N/A	0	0.623
Q505B7	Protein archease OS=Mus musculus OX=10090 GN=Zbtb8os	Zbtb8os	19.727	39.58	26.8	5	9	5	0.961	1.112	1.016	1.074	1.227	0.996
Q505D7	Optic atrophy 3 protein homolog OS=Mus musculus OX=10090 GN=Opa3	Opa3	20.11	4.6125	10.1	2	3	2	1.04	0.986	1.082	1.132	1.06	1.13
Q505F5	Leucine-rich repeat-containing protein 47 OS=Mus musculus OX=10090 GN=Lrrc47	Lrrc47	63.589	40.309	15.7	8	12	8	1.004	1.093	1.113	1.069	0.996	1.024
Q52KI8	Serine/arginine repetitive matrix protein 1 OS=Mus musculus OX=10090 GN=Srrm1	Srrm1	106.86	9.5333	3.3	4	5	4	0.986	0.977	0.955	0.856	0.84	1.046
Q566J8	Atypical kinase COQ8B, mitochondrial OS=Mus musculus OX=10090 GN=Coq8b	Coq8b	59.231	8.7183	6	2	3	2	0.819	0.961		0.938	0.944
Q569Z5	Probable ATP-dependent RNA helicase DDX46 OS=Mus musculus OX=10090 GN=Ddx46	Ddx46	117.45	97.943	21.8	23	25	23	0.994	0.977	0.903	1.041	0.915	1.005
Q569Z6	Thyroid hormone receptor-associated protein 3 OS=Mus musculus OX=10090 GN=Thrap3	Thrap3	108.18	127.74	17.6	17	24	17	1.011	0.911	0.905	0.812	0.73	0.939
Q570Y9	DEP domain-containing mTOR-interacting protein OS=Mus musculus OX=10090 GN=Deptor	Deptor	46.119	30.026	15.4	6	7	6	1.307	0.811	1.037	1.146	1.173	1.061
Q571E4	N-acetylgalactosamine-6-sulfatase OS=Mus musculus OX=10090 GN=Galns	Galns	57.673	14.38	9	5	5	4	0.874	0.811	0.863	1.084	0.836	1.09
Q571F8	Glutaminase liver isoform, mitochondrial OS=Mus musculus OX=10090 GN=Gls2	Gls2	66.365	304.05	25.9	13	35	13	0.924	1.259	1.141	1.099	1.145	1.255
Q571I9	Aldehyde dehydrogenase family 16 member A1 OS=Mus musculus OX=10090 GN=Aldh16a1	Aldh16a1	84.755	119.09	14.1	12	18	12	1.224	1.094	1.212	1.078	1.195	1.164
Q571J5	Zinc finger protein 354C OS=Mus musculus OX=10090 GN=Znf354c	Znf354c	64.064	5.8069	3.2	2	2	2	#N/A	#N/A	0.803	#N/A	#N/A	1.161
Q58A65	C-Jun-amino-terminal kinase-interacting protein 4 OS=Mus musculus OX=10090 GN=Spag9	Spag9	146.22	120.16	12	13	15	13	1.047	0.956	0.998	0.968	0.971	0.932
Q59J78	NADH dehydrogenase [ubiquinone] 1 alpha subcomplex assembly factor 2 OS=Mus musculus OX=10090 GN=Ndufaf2	Ndufaf2	19.628	41.445	45.8	7	10	7	0.941	1.018	0.844	1.057	0.949	0.976
Q5BL07	Peroxisome biogenesis factor 1 OS=Mus musculus OX=10090 GN=Pex1	Pex1	141.43	85.002	13.8	17	19	17	1.222	1.081	1.103	0.944	0.853	0.891
Q5BLK4	Terminal uridylyltransferase 7 OS=Mus musculus OX=10090 GN=Zcchc6	Zcchc6	169.1	50.224	6.5	8	10	7	1.037	0.906		0.985	0.857
Q5DU56	Protein NLRC3 OS=Mus musculus OX=10090 GN=Nlrc3	Nlrc3	115.99	1.6907	0.8	1	1	1	#N/A	#N/A		#N/A	#N/A
Q5DW34	Histone-lysine N-methyltransferase EHMT1 OS=Mus musculus OX=10090 GN=Ehmt1	Ehmt1	142	1.9399	0.8	1	1	1	#N/A	#N/A	0.908	#N/A	#N/A	0.835
Q5EBG8	Uncharacterized protein C1orf50 homolog OS=Mus musculus OX=10090	---	21.862	68.663	29.1	4	6	4	0.831	1.37	0.924	0.523	0.918	0.977
Q5EG47	5'-AMP-activated protein kinase catalytic subunit alpha-1 OS=Mus musculus OX=10090 GN=Prkaa1	Prkaa1	63.928	9.5591	6.1	3	4	2	0.889	0.992	0.927	0.753	0.933	0.795
Q5F285	Transmembrane protein 256 OS=Mus musculus OX=10090 GN=Tmem256	Tmem256	11.655	3.1527	7.1	1	2	1	1.12	0	0.865	1	0	0.933
Q5F2E7	Nuclear fragile X mental retardation-interacting protein 2 OS=Mus musculus OX=10090 GN=Nufip2	Nufip2	75.656	5.8665	5.1	3	4	3	1.035	0.928	0.835	0.712	0.563	0.734
Q5F2F2	Protein ABHD15 OS=Mus musculus OX=10090 GN=Abhd15	Abhd15	51.151	9.6092	7.2	3	4	3	0	0	1.119	0	0	1.165
Q5FW57	Glycine N-acyltransferase-like protein OS=Mus musculus OX=10090 GN=Gm4952	Gm4952	34.168	299.05	62.2	15	41	12	1.168	0.947	1.106	0.965	0.958	0.975
Q5FW60	Major urinary protein 20 OS=Mus musculus OX=10090 GN=Mup20	Mup20	20.93	169.71	46.4	9	39	5	0.796	0.852	0.933	1.347	1.183	1.144
Q5FWI3	Cell surface hyaluronidase OS=Mus musculus OX=10090 GN=Tmem2	Tmem2	153.8	4.4663	2.1	3	3	3	1.196	1.033	1.062	0.915	0.858	0.785
Q5FWK3	Rho GTPase-activating protein 1 OS=Mus musculus OX=10090 GN=Arhgap1	Arhgap1	50.41	20.892	15.3	6	6	6	0.856	0.867	0.976	1.272	0.891	0.892
Q5H8C4	Vacuolar protein sorting-associated protein 13A OS=Mus musculus OX=10090 GN=Vps13a	Vps13a	359.4	17.42	2.6	7	8	7	1.118	1.001	0.971	1.255	0.999	0.993
Q5HZI1	Microtubule-associated tumor suppressor 1 homolog OS=Mus musculus OX=10090 GN=Mtus1	Mtus1	134.38	23.322	3.1	4	4	4	0.998	1.146	1.15	0.922	0.953	1.042
Q5HZI9	Solute carrier family 25 member 51 OS=Mus musculus OX=10090 GN=Slc25a51	Slc25a51	33.689	4.5048	3	1	1	1	0.984	0	1.075	1.062	0	1.071
Q5I012	Putative sodium-coupled neutral amino acid transporter 10 OS=Mus musculus OX=10090 GN=Slc38a10	Slc38a10	117.19	4.539	2.2	2	2	2	0.92	0.911		1.003	0.865
Q5M8N0	CB1 cannabinoid receptor-interacting protein 1 OS=Mus musculus OX=10090 GN=Cnrip1	Cnrip1	18.612	7.6304	6.7	1	1	1	1.279	0.989	1.015	0.937	0.932	0.985
Q5M8N4	Epimerase family protein SDR39U1 OS=Mus musculus OX=10090 GN=Sdr39u1	Sdr39u1	32.994	19.148	12.7	4	6	4	0.986	1.015	0.903	1.016	0.982	1.14
Q5NCQ5	2-(3-amino-3-carboxypropyl)histidine synthase subunit 1 OS=Mus musculus OX=10090 GN=Dph1	Dph1	48.004	5.2721	2.3	1	2	1	0	0.982		0	1.175
Q5ND29	Rab-interacting lysosomal protein OS=Mus musculus OX=10090 GN=Rilp	Rilp	41.139	10.949	8.1	3	4	3	0.999	0	1.001	1.082	0	0.959
Q5ND34	WD repeat-containing protein 81 OS=Mus musculus OX=10090 GN=Wdr81	Wdr81	211.94	5.157	0.7	1	1	1	1.101	0	1.035	0.951	0	0.988
Q5PT54	Sodium/bile acid cotransporter 5 OS=Mus musculus OX=10090 GN=Slc10a5	Slc10a5	48.122	2.2624	2.1	1	1	1	#N/A	#N/A		#N/A	#N/A
Q5RJH6	Protein SMG7 OS=Mus musculus OX=10090 GN=Smg7	Smg7	126.84	13.769	1	1	1	1	1.03	0	0.936	1.192	0	1.035
Q5RKZ7	Molybdenum cofactor biosynthesis protein 1 OS=Mus musculus OX=10090 GN=Mocs1	Mocs1	69.858	52.053	19.5	11	16	11	0.977	0.944	0.979	1.123	1.213	1.133
Q5RL79	Keratinocyte-associated protein 2 OS=Mus musculus OX=10090 GN=Krtcap2	Krtcap2	14.674	3.1475	12.5	1	1	1	0.856	0		0.935	0
Q5SFM8	RNA-binding protein 27 OS=Mus musculus OX=10090 GN=Rbm27	Rbm27	118.55	72.319	4.7	5	6	4	0.972	0.98	0.888	0.953	0.901	0.945
Q5SPW0	Vacuolar protein sorting-associated protein 54 OS=Mus musculus OX=10090 GN=Vps54	Vps54	110.4	1.8642	1.7	2	2	2	#N/A	#N/A		#N/A	#N/A
Q5SRX1	TOM1-like protein 2 OS=Mus musculus OX=10090 GN=Tom1l2	Tom1l2	55.662	12.259	2	1	1	1	0	0.96		0	0.858
Q5SRY7	F-box/WD repeat-containing protein 11 OS=Mus musculus OX=10090 GN=Fbxw11	Fbxw11	62.062	6.9856	3.9	2	2	2	0	0		0	0
Q5SS80	Dehydrogenase/reductase SDR family member 13 OS=Mus musculus OX=10090 GN=Dhrs13	Dhrs13	40.744	11.589	6.6	2	3	2	0	0	0.811	0	0	0.832
Q5SSH7	Zinc finger ZZ-type and EF-hand domain-containing protein 1 OS=Mus musculus OX=10090 GN=Zzef1	Zzef1	328.31	20.999	3.6	10	11	10	1.035	0.984	0.994	1.008	1.065	0.935
Q5SSI6	U3 small nucleolar RNA-associated protein 18 homolog OS=Mus musculus OX=10090 GN=Utp18	Utp18	61.217	3.7015	3.8	2	2	2	0.983	0.807		1.07	1.123
Q5SSK3	Transcription elongation factor, mitochondrial OS=Mus musculus OX=10090 GN=Tefm	Tefm	41.873	10.125	9.1	3	4	3	0.919	0.785	1.194	0.99	1.006	1.177
Q5SSW2	Proteasome activator complex subunit 4 OS=Mus musculus OX=10090 GN=Psme4	Psme4	211.19	29.422	2.3	4	5	4	1.105	1.043	1.37	1.027	1.158	0.985
Q5SSZ5	Tensin-3 OS=Mus musculus OX=10090 GN=Tns3	Tns3	155.59	4.0326	2.6	4	4	2	0	0.913	0.993	1.05	0.985	1.095
Q5SUC9	Protein SCO1 homolog, mitochondrial OS=Mus musculus OX=10090 GN=Sco1	Sco1	31.617	16.362	11.3	4	4	4	0.835	0	1.093	1.21	0	1.083
Q5SUF2	Luc7-like protein 3 OS=Mus musculus OX=10090 GN=Luc7l3	Luc7l3	51.45	133.47	20.4	9	11	9	0.97	1.069	0.914	0.97	0.876	1.02
Q5SUR0	Phosphoribosylformylglycinamidine synthase OS=Mus musculus OX=10090 GN=Pfas	Pfas	144.63	9.5466	4.9	7	7	7	0.692	1.001	0.915	0.933	0.974	1.055
Q5SVR0	TBC1 domain family member 9B OS=Mus musculus OX=10090 GN=Tbc1d9b	Tbc1d9b	141.78	4.6504	2.2	3	3	3	0.585	0.841	1.218	0.973	0.835	0.981
Q5SW19	Clustered mitochondria protein homolog OS=Mus musculus OX=10090 GN=Cluh	Cluh	148.07	160.99	23	30	44	30	1.038	1.029	1.035	0.969	0.945	0.921
Q5SWD9	Pre-rRNA-processing protein TSR1 homolog OS=Mus musculus OX=10090 GN=Tsr1	Tsr1	92.104	9.7558	4.7	3	3	3	0.966	0.808	0.863	0.944	0.855	0.895
Q5SWU9	Acetyl-CoA carboxylase 1 OS=Mus musculus OX=10090 GN=Acaca	Acaca	265.25	319.09	15.9	37	52	31	1.219	1.092	1.206	1.024	0.977	0.957
Q5SYD0	Unconventional myosin-Id OS=Mus musculus OX=10090 GN=Myo1d	Myo1d	116.08	56.936	13.9	13	15	13	1.187	0.99	1.098	0.973	0.999	1.006
Q5U3K5	Rab-like protein 6 OS=Mus musculus OX=10090 GN=Rabl6	Rabl6	79.83	4.9001	3.6	2	3	2	#N/A	#N/A		#N/A	#N/A
Q5U430	E3 ubiquitin-protein ligase UBR3 OS=Mus musculus OX=10090 GN=Ubr3	Ubr3	212.75	9.7095	1.6	3	4	3	1.123	1.05	0.834	0.963	1.106	1.072
Q5U458	DnaJ homolog subfamily C member 11 OS=Mus musculus OX=10090 GN=Dnajc11	Dnajc11	63.232	100.83	26.5	15	23	15	1.061	0.969	0.974	1.056	1.068	1.023
Q5U4D9	THO complex subunit 6 homolog OS=Mus musculus OX=10090 GN=Thoc6	Thoc6	37.314	7.6479	7.3	2	2	2	0.983	0	1.004	1.06	0	0.96
Q5U5M8	Biogenesis of lysosome-related organelles complex 1 subunit 3 OS=Mus musculus OX=10090 GN=Bloc1s3	Bloc1s3	20.398	4.4392	10.8	2	2	2	#N/A	#N/A	1.032	#N/A	#N/A	0.706
Q5U5V2	Hydroxylysine kinase OS=Mus musculus OX=10090 GN=Hykk	Hykk	42.356	162.2	35.9	14	21	14	1.142	1.178	1.359	0.957	1.031	1.065
Q5UAK0	Mesoderm induction early response protein 1 OS=Mus musculus OX=10090 GN=Mier1	Mier1	57.908	2.4477	2.3	1	1	1	#N/A	1.069	0.939	#N/A	1.074	1.079
Q5XG73	Acyl-CoA-binding domain-containing protein 5 OS=Mus musculus OX=10090 GN=Acbd5	Acbd5	56.613	208.55	29.5	13	30	13	1.15	0.982	1.071	1.019	0.919	0.897
Q5XJE5	RNA polymerase-associated protein LEO1 OS=Mus musculus OX=10090 GN=Leo1	Leo1	75.596	5.7249	5.2	3	3	3	0.89	#N/A	0.822	0.897	#N/A	0.892
Q5XJY4	Presenilins-associated rhomboid-like protein, mitochondrial OS=Mus musculus OX=10090 GN=Parl	Parl	41.963	20.859	12.7	6	8	6	1.08	1.018	1.071	1.108	1.139	1.041
Q5XJY5	Coatomer subunit delta OS=Mus musculus OX=10090 GN=Arcn1	Arcn1	57.229	136.58	32.1	18	28	18	1.02	1.021	1.001	0.936	0.983	0.943
Q5XKN4	Protein jagunal homolog 1 OS=Mus musculus OX=10090 GN=Jagn1	Jagn1	21.102	23.298	13.1	2	5	2	0.883	0.942	0.835	0.85	0.828	0.824
Q5YD48	APOBEC1 complementation factor OS=Mus musculus OX=10090 GN=A1cf	A1cf	65.681	131.86	21.2	12	23	11	1.086	1.044	0.989	1.085	1.079	1.026
Q60520	Paired amphipathic helix protein Sin3a OS=Mus musculus OX=10090 GN=Sin3a	Sin3a	145.09	9.0801	2.3	3	3	3	0.858	1.027	0.93	1.022	0.909	0.933
Q60575	Kinesin-like protein KIF1B OS=Mus musculus OX=10090 GN=Kif1b	Kif1b	204.08	76.632	4.9	8	10	5	1.052	1.041		0.929	1.114
Q60590	Alpha-1-acid glycoprotein 1 OS=Mus musculus OX=10090 GN=Orm1	Orm1	23.895	7.4054	11.1	3	5	2	0.741	0.943	0.832	0.525	0.621	0.782
Q60597	2-oxoglutarate dehydrogenase, mitochondrial OS=Mus musculus OX=10090 GN=Ogdh	Ogdh	116.45	323.31	38.6	34	54	34	1.042	0.986	0.984	1.162	1.071	1.057
Q60598	Src substrate cortactin OS=Mus musculus OX=10090 GN=Cttn	Cttn	61.249	48.756	21.4	12	16	12	0.851	0.85	0.905	0.779	0.751	0.903
Q60605	Myosin light polypeptide 6 OS=Mus musculus OX=10090 GN=Myl6	Myl6	16.93	177.48	52.3	8	24	8	0.803	0.834	0.825	0.906	0.776	0.781
Q60631	Growth factor receptor-bound protein 2 OS=Mus musculus OX=10090 GN=Grb2	Grb2	25.238	70.951	31.3	6	7	6	1.032	0.955	0.987	0.95	0.964	0.876
Q60634	Flotillin-2 OS=Mus musculus OX=10090 GN=Flot2	Flot2	47.037	53.074	23.6	9	12	9	0.976	0.952	0.871	0.902	0.892	0.935
Q60641	Bile acid receptor OS=Mus musculus OX=10090 GN=Nr1h4	Nr1h4	55.994	3.5027	3.7	2	2	2	1.032	1.091		1.207	1.029
Q60648	Ganglioside GM2 activator OS=Mus musculus OX=10090 GN=Gm2a	Gm2a	20.824	6.759	14	3	6	3	0.838	0.868	0.905	1.054	1.02	1.033
Q60649	Caseinolytic peptidase B protein homolog OS=Mus musculus OX=10090 GN=Clpb	Clpb	76.003	108.43	16.1	11	14	11	1.127	0.971	1.044	0.984	0.987	1.043
Q60668	Heterogeneous nuclear ribonucleoprotein D0 OS=Mus musculus OX=10090 GN=Hnrnpd	Hnrnpd	38.354	110.09	25.9	9	17	9	0.9	0.957	0.845	1.009	0.928	0.997
Q60676	Serine/threonine-protein phosphatase 5 OS=Mus musculus OX=10090 GN=Ppp5c	Ppp5c	56.876	46.035	19	9	12	9	1.054	1.025	1.096	1.038	1.075	0.891
Q60692	Proteasome subunit beta type-6 OS=Mus musculus OX=10090 GN=Psmb6	Psmb6	25.378	39.527	16.8	4	7	4	1.176	1.042	1.203	1.105	1.112	1.148
Q60710	Deoxynucleoside triphosphate triphosphohydrolase SAMHD1 OS=Mus musculus OX=10090 GN=Samhd1	Samhd1	72.65	84.938	26.6	16	18	16	0.928	0.906	0.854	1.001	0.935	0.879
Q60714	Long-chain fatty acid transport protein 1 OS=Mus musculus OX=10090 GN=Slc27a1	Slc27a1	71.275	19.542	4.2	2	2	2	#N/A	#N/A		#N/A	#N/A
Q60715	Prolyl 4-hydroxylase subunit alpha-1 OS=Mus musculus OX=10090 GN=P4ha1	P4ha1	60.909	2.0315	2.6	1	2	1	0	0		0	0
Q60737	Casein kinase II subunit alpha OS=Mus musculus OX=10090 GN=Csnk2a1	Csnk2a1	45.133	98.304	36.3	11	14	11	1.081	1.005	0.988	1.031	0.946	0.934
Q60738	Zinc transporter 1 OS=Mus musculus OX=10090 GN=Slc30a1	Slc30a1	54.716	24.327	8.5	3	3	3	0	0	1.006	0	0	1.157
Q60739	BAG family molecular chaperone regulator 1 OS=Mus musculus OX=10090 GN=Bag1	Bag1	39.74	11.382	11.5	4	4	4	1.11	1.036	1.021	0.982	0.882	0.869
Q60749	KH domain-containing, RNA-binding, signal transduction-associated protein 1 OS=Mus musculus OX=10090 GN=Khdrbs1	Khdrbs1	48.37	27.132	17.2	9	15	7	0.826	0.88	0.831	0.944	0.851	0.876
Q60759	Glutaryl-CoA dehydrogenase, mitochondrial OS=Mus musculus OX=10090 GN=Gcdh	Gcdh	48.605	229.72	38.8	12	36	12	1.081	1.124	1.213	1.063	1.194	1.123
Q60766	Immunity-related GTPase family M protein 1 OS=Mus musculus OX=10090 GN=Irgm1	Irgm1	46.551	130.36	17.6	7	10	7	0.891	0.842	0.828	0.954	0.792	0.88
Q60770	Syntaxin-binding protein 3 OS=Mus musculus OX=10090 GN=Stxbp3	Stxbp3	67.942	13.281	8.1	5	7	5	0.994	1.071	0.929	1.012	0.916	1.257
Q60809	CCR4-NOT transcription complex subunit 7 OS=Mus musculus OX=10090 GN=Cnot7	Cnot7	32.718	15.645	16.5	4	6	4	1.21	0.876	0.471	0.861	1.762	0.966
Q60817	Nascent polypeptide-associated complex subunit alpha OS=Mus musculus OX=10090 GN=Naca	Naca	23.384	131.67	22.8	4	17	4	1.061	1.017	1.007	0.891	0.969	0.928
Q60823	RAC-beta serine/threonine-protein kinase OS=Mus musculus OX=10090 GN=Akt2	Akt2	55.741	16.635	13.3	6	6	5	1.122	1.228	1.071	1.127	0.986	1.038
Q60854	Serpin B6 OS=Mus musculus OX=10090 GN=Serpinb6	Serpinb6	42.598	99.018	37.6	13	19	13	0.765	0.723	0.734	0.548	0.588	0.357
Q60855	Receptor-interacting serine/threonine-protein kinase 1 OS=Mus musculus OX=10090 GN=Ripk1	Ripk1	74.854	28.634	13.9	8	9	8	0	0	0.768	0	0	1.045
Q60864	Stress-induced-phosphoprotein 1 OS=Mus musculus OX=10090 GN=Stip1	Stip1	62.581	209.64	45.7	29	52	29	0.947	0.985	0.992	0.965	1.05	0.923
Q60865	Caprin-1 OS=Mus musculus OX=10090 GN=Caprin1	Caprin1	78.168	85.922	9.8	8	17	8	1	1.011	1.098	0.919	0.898	0.947
Q60866	Phosphotriesterase-related protein OS=Mus musculus OX=10090 GN=Pter	Pter	39.218	66.345	28.9	9	18	9	0.828	0.881	1.024	0.931	0.94	1.109
Q60870	Receptor expression-enhancing protein 5 OS=Mus musculus OX=10090 GN=Reep5	Reep5	21.05	10.108	14.6	3	3	3	0.827	0.702	0.824	0.946	0.823	0.788
Q60875	Rho guanine nucleotide exchange factor 2 OS=Mus musculus OX=10090 GN=Arhgef2	Arhgef2	111.97	1.6351	2	2	2	2	#N/A	#N/A	0.995	#N/A	#N/A	0.88
Q60902	Epidermal growth factor receptor substrate 15-like 1 OS=Mus musculus OX=10090 GN=Eps15l1	Eps15l1	99.307	206.76	17.4	12	14	12	0.958	1.013	0.908	1.043	0.94	1.072
Q60930	Voltage-dependent anion-selective channel protein 2 OS=Mus musculus OX=10090 GN=Vdac2	Vdac2	31.732	288.23	29.2	7	20	7	0.857	0.899	0.868	1.022	1.068	0.989
Q60931	Voltage-dependent anion-selective channel protein 3 OS=Mus musculus OX=10090 GN=Vdac3	Vdac3	30.752	227.31	36.4	8	19	8	0.886	0.927	0.93	1.045	0.981	1.052
Q60932	Voltage-dependent anion-selective channel protein 1 OS=Mus musculus OX=10090 GN=Vdac1	Vdac1	32.351	323.31	44.3	11	31	11	0.86	0.994	0.927	1.079	0.714	0.935
Q60936	Atypical kinase COQ8A, mitochondrial OS=Mus musculus OX=10090 GN=Coq8a	Coq8a	71.742	170.85	21.4	10	15	10	0.942	0.923	1.026	1.053	1.124	1.226
Q60953	Protein PML OS=Mus musculus OX=10090 GN=Pml	Pml	98.241	24.45	5.8	4	5	4	0.934	0.813	1.057	0.915	0.875	1.17
Q60960	Importin subunit alpha-5 OS=Mus musculus OX=10090 GN=Kpna1	Kpna1	60.182	3.1226	4.3	3	3	3	1.077	1.013	0.78	1.123	1.092	0.881
Q60967	Bifunctional 3'-phosphoadenosine 5'-phosphosulfate synthase 1 OS=Mus musculus OX=10090 GN=Papss1	Papss1	70.793	10.706	6.7	5	6	3	0	0	0.795	0	0	0.927
Q60972	Histone-binding protein RBBP4 OS=Mus musculus OX=10090 GN=Rbbp4	Rbbp4	47.655	64.358	21.6	8	14	2	1.061	0.925	0.836	1.002	1.041	1.051
Q60973	Histone-binding protein RBBP7 OS=Mus musculus OX=10090 GN=Rbbp7	Rbbp7	47.789	47.223	21.6	8	13	2	0.836	0	0.776	0.985	0	0.843
Q60974	Nuclear receptor corepressor 1 OS=Mus musculus OX=10090 GN=Ncor1	Ncor1	270.64	2.6427	0.4	1	1	1	0	0.819		0	0.719
Q60991	25-hydroxycholesterol 7-alpha-hydroxylase OS=Mus musculus OX=10090 GN=Cyp7b1	Cyp7b1	58.47	58.443	24.3	12	22	12	0.539	0.672	0.448	1.439	1.362	1.334
Q60992	Guanine nucleotide exchange factor VAV2 OS=Mus musculus OX=10090 GN=Vav2	Vav2	99.914	11.026	6.3	6	6	6	1.002	0.915	1.109	1.069	1.094	1.032
Q60994	Adiponectin OS=Mus musculus OX=10090 GN=Adipoq	Adipoq	26.809	14.182	4.9	1	1	1	1.185	0.983	1.351	0.618	0.994	0.995
Q60996	Serine/threonine-protein phosphatase 2A 56 kDa regulatory subunit gamma isoform OS=Mus musculus OX=10090 GN=Ppp2r5c	Ppp2r5c	60.824	12.591	4.2	2	4	2	0.9	0.92	0.895	1.09	0.975	0.989
Q61009	Scavenger receptor class B member 1 OS=Mus musculus OX=10090 GN=Scarb1	Scarb1	56.753	37.318	7.3	4	4	4	0.957	0.975	1.011	0.944	1.044	1.095
Q61024	Asparagine synthetase [glutamine-hydrolyzing] OS=Mus musculus OX=10090 GN=Asns	Asns	64.282	69.293	15	8	10	8	0.62	0.967	0.602	0.613	0.481	0.404
Q61029	Lamina-associated polypeptide 2, isoforms beta/delta/epsilon/gamma OS=Mus musculus OX=10090 GN=Tmpo	Tmpo	50.372	83.358	27.9	9	13	4	0.9	0.911	0.815	0.876	0.722	0.778
Q61033	Lamina-associated polypeptide 2, isoforms alpha/zeta OS=Mus musculus OX=10090 GN=Tmpo	Tmpo	75.167	3.7628	14.6	7	11	2	0.9	0.911	0.985	0.876	0.722	0.801
Q61035	Histidine--tRNA ligase, cytoplasmic OS=Mus musculus OX=10090 GN=Hars	Hars	57.432	76.515	30.3	15	25	12	0.937	0.951	0.934	0.966	1.043	0.937
Q61062	Segment polarity protein dishevelled homolog DVL-3 OS=Mus musculus OX=10090 GN=Dvl3	Dvl3	78.122	11.425	2.9	2	2	2	#N/A	0.813	0.768	#N/A	0.779	0.806
Q61070	Etoposide-induced protein 2.4 OS=Mus musculus OX=10090 GN=Ei24	Ei24	38.932	4.6674	6.5	3	4	3	1.156	1.123	1.024	0.782	0.639	0.626
Q61074	Protein phosphatase 1G OS=Mus musculus OX=10090 GN=Ppm1g	Ppm1g	58.727	175.89	13.7	7	9	7	0.935	0.931	0.984	1.049	1.051	1.017
Q61081	Hsp90 co-chaperone Cdc37 OS=Mus musculus OX=10090 GN=Cdc37	Cdc37	44.593	54.075	26.6	9	16	9	0.974	1.019	0.983	0.969	1.022	0.93
Q61083	Mitogen-activated protein kinase kinase kinase 2 OS=Mus musculus OX=10090 GN=Map3k2	Map3k2	69.573	2.6526	3.2	2	2	2	#N/A	#N/A		#N/A	#N/A
Q61093	Cytochrome b-245 heavy chain OS=Mus musculus OX=10090 GN=Cybb	Cybb	65.304	15.097	9.8	6	7	6	0	0.998	0.824	0	0.898	0.851
Q61102	ATP-binding cassette sub-family B member 7, mitochondrial OS=Mus musculus OX=10090 GN=Abcb7	Abcb7	82.58	83.409	15.7	10	17	10	0.974	0.92	0.916	1.055	1.061	1.023
Q61103	Zinc finger protein ubi-d4 OS=Mus musculus OX=10090 GN=Dpf2	Dpf2	44.229	5.0196	6.4	2	2	2	0	0.92		0	0.899
Q61107	Guanylate-binding protein 4 OS=Mus musculus OX=10090 GN=Gbp4	Gbp4	70.801	12.778	11	7	8	7	0.847	0.914	0.796	1.009	0.786	0.764
Q61112	45 kDa calcium-binding protein OS=Mus musculus OX=10090 GN=Sdf4	Sdf4	42.064	15.667	21.1	6	8	6	0.821	0.992	0.828	1.046	0.818	1.19
Q61129	Complement factor I OS=Mus musculus OX=10090 GN=Cfi	Cfi	67.26	26.818	4	3	4	3	0	0.851	0.868	0	1.649	0.72
Q61133	Glutathione S-transferase theta-2 OS=Mus musculus OX=10090 GN=Gstt2	Gstt2	27.634	34.5	25.4	5	12	5	1.263	1.083	1.135	1.277	1.228	1.065
Q61136	Serine/threonine-protein kinase PRP4 homolog OS=Mus musculus OX=10090 GN=Prpf4b	Prpf4b	116.97	13.575	4.3	4	4	4	0.803	0.914	0.89	0.77	0.902	0.974
Q61144	Presenilin-2 OS=Mus musculus OX=10090 GN=Psen2	Psen2	49.983	4.8293	4.7	2	2	2	#N/A	0	0.831	#N/A	0	0.773
Q61146	Occludin OS=Mus musculus OX=10090 GN=Ocln	Ocln	58.999	10.417	4	2	3	2	0.808	0.901	0.909	0.995	0.899	1.127
Q61147	Ceruloplasmin OS=Mus musculus OX=10090 GN=Cp	Cp	121.15	323.31	22.2	20	43	20	0.892	0.816	0.723	0.727	0.857	0.707
Q61151	Serine/threonine-protein phosphatase 2A 56 kDa regulatory subunit epsilon isoform OS=Mus musculus OX=10090 GN=Ppp2r5e	Ppp2r5e	54.713	27.239	9.9	4	5	4	1.231	1.006	1.044	1.021	1.027	1.205
Q61153	Type I iodothyronine deiodinase OS=Mus musculus OX=10090 GN=Dio1	Dio1	29.568	17.586	8.2	2	2	2	1.132	0.903	1.144	0.724	0.877	0.883
Q61160	FAS-associated death domain protein OS=Mus musculus OX=10090 GN=Fadd	Fadd	22.96	4.3319	7.8	2	2	2	0.05	1.064	1.005	1.015	0.938	1.025
Q61164	Transcriptional repressor CTCF OS=Mus musculus OX=10090 GN=Ctcf	Ctcf	83.745	2.8552	3.5	3	3	3	#N/A	#N/A		#N/A	#N/A
Q61166	Microtubule-associated protein RP/EB family member 1 OS=Mus musculus OX=10090 GN=Mapre1	Mapre1	30.016	61.186	31.3	9	14	7	0.946	0	1.058	1.029	0	1.142
Q61171	Peroxiredoxin-2 OS=Mus musculus OX=10090 GN=Prdx2	Prdx2	21.778	215.04	43.4	8	16	8	1.171	1.094	1.212	0.873	1.08	1.132
Q61176	Arginase-1 OS=Mus musculus OX=10090 GN=Arg1	Arg1	34.807	323.31	52.6	14	77	14	0.901	1.225	1.12	1.013	1.143	1.233
Q61183	Poly(A) polymerase alpha OS=Mus musculus OX=10090 GN=Papola	Papola	82.308	7.6942	4.1	3	3	3	1.326	0.95	1.036	1.027	1.056	1
Q61187	Tumor susceptibility gene 101 protein OS=Mus musculus OX=10090 GN=Tsg101	Tsg101	44.123	77.17	24.8	7	8	7	0.96	0.979	0.936	1.019	1.004	1.037
Q61191	Host cell factor 1 OS=Mus musculus OX=10090 GN=Hcfc1	Hcfc1	210.43	20.188	4.7	9	9	9	0.969	0.921	0.969	0.919	0.963	0.989
Q61194	Phosphatidylinositol 4-phosphate 3-kinase C2 domain-containing subunit alpha OS=Mus musculus OX=10090 GN=Pik3c2a	Pik3c2a	190.76	43.887	4.3	7	9	7	0.969	1.101	0.946	1.138	1.068	1.054
Q61205	Platelet-activating factor acetylhydrolase IB subunit gamma OS=Mus musculus OX=10090 GN=Pafah1b3	Pafah1b3	25.853	12.796	18.1	3	3	3	0.849	0.823	0.892	0.982	0.95	0.826
Q61207	Prosaposin OS=Mus musculus OX=10090 GN=Psap	Psap	61.422	54.434	13.8	7	17	7	1.047	0.994	0.953	0.996	0.844	0.734
Q61210	Rho guanine nucleotide exchange factor 1 OS=Mus musculus OX=10090 GN=Arhgef1	Arhgef1	102.8	34.896	9.6	7	7	7	1.11	0.943	0.967	1.022	0.935	1.165
Q61211	Eukaryotic translation initiation factor 2D OS=Mus musculus OX=10090 GN=Eif2d	Eif2d	62.829	29.229	10	4	6	4	1.099	0.997	0.918	0.962	0.963	0.951
Q61216	Double-strand break repair protein MRE11 OS=Mus musculus OX=10090 GN=Mre11	Mre11	80.222	4.4375	3	2	2	2	1.062	0		1.016	0
Q61233	Plastin-2 OS=Mus musculus OX=10090 GN=Lcp1	Lcp1	70.148	323.31	34.1	18	42	15	0.888	0.958	0.921	1.096	0.978	0.953
Q61234	Alpha-1-syntrophin OS=Mus musculus OX=10090 GN=Snta1	Snta1	53.664	5.3369	6.4	3	3	3	1.04	0.966	0.944	0.999	1.149	0.992
Q61235	Beta-2-syntrophin OS=Mus musculus OX=10090 GN=Sntb2	Sntb2	56.381	10.177	8.3	4	4	3	0.97	0.905	0.902	0.937	0.853	0.908
Q61239	Protein farnesyltransferase/geranylgeranyltransferase type-1 subunit alpha OS=Mus musculus OX=10090 GN=Fnta	Fnta	44.013	13.017	8.2	3	3	3	0	0.97	1.2	0	1.011	1.014
Q61247	Alpha-2-antiplasmin OS=Mus musculus OX=10090 GN=Serpinf2	Serpinf2	54.971	61.479	14.5	6	6	6	0.95	0.902	0.89	0.7	0.804	0.942
Q61249	Immunoglobulin-binding protein 1 OS=Mus musculus OX=10090 GN=Igbp1	Igbp1	38.97	15.332	12.9	4	5	4	1.068	1.042	1.089	0.967	0.997	0.99
Q61268	Apolipoprotein C-IV OS=Mus musculus OX=10090 GN=Apoc4	Apoc4	14.288	1.8422	8.9	1	1	1	#N/A	1.073		#N/A	0.783
Q61285	ATP-binding cassette sub-family D member 2 OS=Mus musculus OX=10090 GN=Abcd2	Abcd2	83.482	61.885	16.1	12	14	11	0.875	0.757	1.002	0.657	0.491	0.513
Q61292	Laminin subunit beta-2 OS=Mus musculus OX=10090 GN=Lamb2	Lamb2	196.58	70.66	4.8	7	7	7	1.102	0.99	0.99	1.12	0.924	0.97
Q61316	Heat shock 70 kDa protein 4 OS=Mus musculus OX=10090 GN=Hspa4	Hspa4	94.132	317.85	38	32	53	32	1.052	1.022	1.107	1.046	1.028	1.043
Q61324	Aryl hydrocarbon receptor nuclear translocator 2 OS=Mus musculus OX=10090 GN=Arnt2	Arnt2	77.902	1.9297	1.1	1	2	1	1.06	1.118	1.051	1.147	1.091	1.096
Q61334	B-cell receptor-associated protein 29 OS=Mus musculus OX=10090 GN=Bcap29	Bcap29	27.964	11.49	10.8	3	4	3	1.135	0.974	1.037	0.932	0.861	0.942
Q61335	B-cell receptor-associated protein 31 OS=Mus musculus OX=10090 GN=Bcap31	Bcap31	27.956	117.44	38.8	12	46	12	1.073	1.066	1.051	0.98	0.923	0.964
Q61337	Bcl2-associated agonist of cell death OS=Mus musculus OX=10090 GN=Bad	Bad	22.08	2.947	8.3	2	2	2	1.063	0.963	0.971	0.886	0.835	0.938
Q61387	Cytochrome c oxidase subunit 7A-related protein, mitochondrial OS=Mus musculus OX=10090 GN=Cox7a2l	Cox7a2l	12.399	32.272	27	3	3	3	1.078	0.948	1.12	1.047	0.973	0.817
Q61391	Neprilysin OS=Mus musculus OX=10090 GN=Mme	Mme	85.701	6.8859	2.7	2	2	2	0	1.182		0	1.164
Q61409	cGMP-inhibited 3',5'-cyclic phosphodiesterase B OS=Mus musculus OX=10090 GN=Pde3b	Pde3b	122.15	3.4978	1	1	1	1	1.131	#N/A		1.024	#N/A
Q61411	GTPase HRas OS=Mus musculus OX=10090 GN=Hras	Hras	21.298	29.551	30.2	5	6	4	0.848	0	0.773	0.985	0	0.851
Q61419	Cytidine monophosphate-N-acetylneuraminic acid hydroxylase OS=Mus musculus OX=10090 GN=Cmah	Cmah	66.935	25.19	15.6	9	10	9	1.01	1.027	0.965	1.11	1.367	1.296
Q61425	Hydroxyacyl-coenzyme A dehydrogenase, mitochondrial OS=Mus musculus OX=10090 GN=Hadh	Hadh	34.463	170.79	42.7	15	50	15	1.231	1.088	1.19	0.898	0.899	0.863
Q61464	Zinc finger protein 638 OS=Mus musculus OX=10090 GN=Znf638	Znf638	218.13	19.449	1.2	2	2	2	0.991	1.036	0.968	0.965	1.004	1.09
Q61490	CD166 antigen OS=Mus musculus OX=10090 GN=Alcam	Alcam	65.091	95.644	19.9	13	18	13	0.773	0.914	0.755	0.816	0.88	0.889
Q61503	5'-nucleotidase OS=Mus musculus OX=10090 GN=Nt5e	Nt5e	63.864	40.694	5.6	3	3	3	1.1	0.912	1.068	0.951	0.751	1.005
Q61508	Extracellular matrix protein 1 OS=Mus musculus OX=10090 GN=Ecm1	Ecm1	62.832	6.4377	8.2	4	4	4	1.08	0.923	1.012	1.022	0.963	1.082
Q61510	E3 ubiquitin/ISG15 ligase TRIM25 OS=Mus musculus OX=10090 GN=Trim25	Trim25	71.726	76.445	10.6	7	7	7	1.009	1.019	1.087	0.86	0.939	0.949
Q61526	Receptor tyrosine-protein kinase erbB-3 OS=Mus musculus OX=10090 GN=Erbb3	Erbb3	147.61	17.876	1.5	2	2	2	#N/A	#N/A	0.914	#N/A	#N/A	0.918
Q61543	Golgi apparatus protein 1 OS=Mus musculus OX=10090 GN=Glg1	Glg1	133.73	10.871	3.4	5	5	5	0.949	0.89	0.868	0.913	0.812	0.89
Q61545	RNA-binding protein EWS OS=Mus musculus OX=10090 GN=Ewsr1	Ewsr1	68.461	102.58	9.8	5	6	5	1.019	1.026	0.914	1	0.948	0.961
Q61549	Adhesion G protein-coupled receptor E1 OS=Mus musculus OX=10090 GN=Adgre1	Adgre1	102.13	5.5774	1.1	1	1	1	0.778	0	0.91	1.002	0	0.733
Q61550	Double-strand-break repair protein rad21 homolog OS=Mus musculus OX=10090 GN=Rad21	Rad21	72.082	36.221	8.7	4	4	4	1.003	1.14	0.867	0.987	0.602	0.949
Q61553	Fascin OS=Mus musculus OX=10090 GN=Fscn1	Fscn1	54.507	20.089	11.4	6	7	6	0.971	0.982	0.849	0.958	0.888	0.766
Q61554	Fibrillin-1 OS=Mus musculus OX=10090 GN=Fbn1	Fbn1	312.3	2.0878	0.6	2	3	2	#N/A	#N/A		#N/A	#N/A
Q61559	IgG receptor FcRn large subunit p51 OS=Mus musculus OX=10090 GN=Fcgrt	Fcgrt	40.092	4.9961	3	2	3	2	0.985	0.886	0.907	1.046	0.882	0.929
Q61576	Peptidyl-prolyl cis-trans isomerase FKBP10 OS=Mus musculus OX=10090 GN=Fkbp10	Fkbp10	64.697	2.5211	2.1	1	2	1	#N/A	0		#N/A	0
Q61578	NADPH:adrenodoxin oxidoreductase, mitochondrial OS=Mus musculus OX=10090 GN=Fdxr	Fdxr	54.201	62.477	26.3	12	14	12	0.956	1.022	0.923	1.16	0.886	0.944
Q61584	Fragile X mental retardation syndrome-related protein 1 OS=Mus musculus OX=10090 GN=Fxr1	Fxr1	76.221	52.07	17.4	11	11	10	0.954	0.969	1.028	0.934	0.936	0.927
Q61585	G0/G1 switch protein 2 OS=Mus musculus OX=10090 GN=G0s2	G0s2	11.118	1.8604	7.8	1	1	1	#N/A	0	0.825	#N/A	0	0.91
Q61586	Glycerol-3-phosphate acyltransferase 1, mitochondrial OS=Mus musculus OX=10090 GN=Gpam	Gpam	93.703	168.76	18.6	12	17	12	1.139	1.083	1.198	1.074	1.015	1.038
Q61595	Kinectin OS=Mus musculus OX=10090 GN=Ktn1	Ktn1	152.59	68.474	16	20	21	20	0.974	0.894	0.957	0.982	0.953	0.964
Q61598	Rab GDP dissociation inhibitor beta OS=Mus musculus OX=10090 GN=Gdi2	Gdi2	50.537	279.9	44	19	50	14	1.052	0.967	1.036	0.983	1.054	1.032
Q61599	Rho GDP-dissociation inhibitor 2 OS=Mus musculus OX=10090 GN=Arhgdib	Arhgdib	22.851	22.477	32.5	6	8	6	0.877	0.812	0.861	0.757	0.844	0.7
Q61646	Haptoglobin OS=Mus musculus OX=10090 GN=Hp	Hp	38.752	169.73	32.9	12	32	12	1.113	1.041	0.819	0.769	0.711	0.785
Q61655	ATP-dependent RNA helicase DDX19A OS=Mus musculus OX=10090 GN=Ddx19a	Ddx19a	53.932	88.918	22.6	11	13	11	0.962	0.883	1.003	0.876	0.811	0.971
Q61656	Probable ATP-dependent RNA helicase DDX5 OS=Mus musculus OX=10090 GN=Ddx5	Ddx5	69.289	65.863	23.9	15	27	11	0.929	0.957	0.89	1.072	1.014	1.085
Q61686	Chromobox protein homolog 5 OS=Mus musculus OX=10090 GN=Cbx5	Cbx5	22.186	13.342	12.6	2	2	2	0	0.772	0.922	0	0.825	0.931
Q61687	Transcriptional regulator ATRX OS=Mus musculus OX=10090 GN=Atrx	Atrx	278.58	2.643	0.7	2	2	2	1.089	0	0.718	0.974	0	0.713
Q61694	3 beta-hydroxysteroid dehydrogenase type 5 OS=Mus musculus OX=10090 GN=Hsd3b5	Hsd3b5	41.892	146.73	27.9	10	27	7	0.555	0.57	0.405	1.608	1.96	1.806
Q61696	Heat shock 70 kDa protein 1A OS=Mus musculus OX=10090 GN=Hspa1a	Hspa1a	70.078	221.05	37.1	21	44	10	0.851	0.898	0.898	0.93	0.795	0.978
Q61699	Heat shock protein 105 kDa OS=Mus musculus OX=10090 GN=Hsph1	Hsph1	96.406	60.422	18.5	16	19	16	0.895	0.969	0.928	0.981	0.948	0.943
Q61702	Inter-alpha-trypsin inhibitor heavy chain H1 OS=Mus musculus OX=10090 GN=Itih1	Itih1	101.07	248.53	14.9	11	17	11	1.077	1.052	1.029	0.764	0.958	1.01
Q61703	Inter-alpha-trypsin inhibitor heavy chain H2 OS=Mus musculus OX=10090 GN=Itih2	Itih2	105.93	131.07	18.8	15	20	15	0.906	#N/A	0.877	0.707	#N/A	0.852
Q61704	Inter-alpha-trypsin inhibitor heavy chain H3 OS=Mus musculus OX=10090 GN=Itih3	Itih3	99.357	10.4	4.5	4	4	4	1.417	1.124	0.839	0.819	0.899	1.081
Q61712	DnaJ homolog subfamily C member 1 OS=Mus musculus OX=10090 GN=Dnajc1	Dnajc1	63.869	48.481	13.6	7	8	7	0.927	1	0.71	0.967	0.89	0.965
Q61730	Interleukin-1 receptor accessory protein OS=Mus musculus OX=10090 GN=Il1rap	Il1rap	65.74	12.232	6.8	4	5	4	1.141	1.14	1.141	0.961	1.201	1.054
Q61733	28S ribosomal protein S31, mitochondrial OS=Mus musculus OX=10090 GN=Mrps31	Mrps31	43.88	36.769	20.6	9	12	9	0.969	1.042	0.946	1.025	1.064	1.041
Q61735	Leukocyte surface antigen CD47 OS=Mus musculus OX=10090 GN=Cd47	Cd47	33.097	83.492	10.9	3	6	3	0.952	0.938	0.91	1.004	0.679	0.845
Q61749	Translation initiation factor eIF-2B subunit delta OS=Mus musculus OX=10090 GN=Eif2b4	Eif2b4	57.624	55.653	13.9	6	7	6	1.021	1.042	1.035	0.815	0.956	0.972
Q61753	D-3-phosphoglycerate dehydrogenase OS=Mus musculus OX=10090 GN=Phgdh	Phgdh	56.585	52.742	11.4	5	7	5	0.564	0.847	0.694	0.613	0.795	0.616
Q61768	Kinesin-1 heavy chain OS=Mus musculus OX=10090 GN=Kif5b	Kif5b	109.55	258.55	29.5	26	38	26	0.98	0.917	1.034	0.971	0.954	1.009
Q61792	LIM and SH3 domain protein 1 OS=Mus musculus OX=10090 GN=Lasp1	Lasp1	29.994	158.87	41.1	11	25	11	0.972	0.909	0.877	0.731	0.704	0.808
Q61805	Lipopolysaccharide-binding protein OS=Mus musculus OX=10090 GN=Lbp	Lbp	53.055	2.6694	1.9	1	1	1	1.047	1.027	0.859	1.008	0.921	0.745
Q61823	Programmed cell death protein 4 OS=Mus musculus OX=10090 GN=Pdcd4	Pdcd4	51.702	40.091	12.2	5	5	5	0.979	1.076	1.004	1.102	1.177	1.317
Q61830	Macrophage mannose receptor 1 OS=Mus musculus OX=10090 GN=Mrc1	Mrc1	164.98	105.95	15	21	29	21	0.866	0.835	0.927	1.012	0.951	1.017
Q61838	Pregnancy zone protein OS=Mus musculus OX=10090 GN=Pzp	Pzp	165.85	319.57	20.7	34	63	34	1.034	0.977	0.915	0.691	1.026	0.919
Q61878	Bone marrow proteoglycan OS=Mus musculus OX=10090 GN=Prg2	Prg2	24.255	3.2959	5.4	1	1	1	0	#N/A		0	#N/A
Q61879	Myosin-10 OS=Mus musculus OX=10090 GN=Myh10	Myh10	228.99	266.62	22.7	46	60	29	0.902	0.965	0.823	0.975	0.933	0.874
Q61881	DNA replication licensing factor MCM7 OS=Mus musculus OX=10090 GN=Mcm7	Mcm7	81.21	26.486	7.5	5	5	5	0	0.723	0.816	0	0.557	0.713
Q61907	Phosphatidylethanolamine N-methyltransferase OS=Mus musculus OX=10090 GN=Pemt	Pemt	22.579	1.9533	6.5	1	2	1	0	0		0	0
Q61937	Nucleophosmin OS=Mus musculus OX=10090 GN=Npm1	Npm1	32.56	66.082	39.4	10	24	10	0.976	0.967	0.915	0.99	0.857	0.984
Q61941	NAD(P) transhydrogenase, mitochondrial OS=Mus musculus OX=10090 GN=Nnt	Nnt	113.84	323.31	29.8	32	75	32	1.152	1.093	1.07	1.113	1.108	1.077
Q61990	Poly(rC)-binding protein 2 OS=Mus musculus OX=10090 GN=Pcbp2	Pcbp2	38.221	134.89	32	10	20	5	1.01	0.971	0.884	0.859	0.914	0.943
Q62000	Mimecan OS=Mus musculus OX=10090 GN=Ogn	Ogn	34.012	6.2113	6.4	2	2	2	0	0.88	0.961	0	0.91	1.063
Q62009	Periostin OS=Mus musculus OX=10090 GN=Postn	Postn	93.142	11.722	1.7	1	2	1	0.898	0.66	0.811	0.948	0.583	0.831
Q62018	RNA polymerase-associated protein CTR9 homolog OS=Mus musculus OX=10090 GN=Ctr9	Ctr9	133.41	2.7605	1.3	2	3	2	0.926	0	0.833	0.997	0	0.83
Q62048	Astrocytic phosphoprotein PEA-15 OS=Mus musculus OX=10090 GN=Pea15	Pea15	15.054	58.995	21.5	2	2	2	0.89	0.9	0.898	0.949	0.943	0.87
Q62059	Versican core protein OS=Mus musculus OX=10090 GN=Vcan	Vcan	366.78	-2	0.2	1	1	1	0	#N/A	1.051	0	#N/A	1.046
Q62074	Protein kinase C iota type OS=Mus musculus OX=10090 GN=Prkci	Prkci	68.203	6.6575	2.4	1	1	1	1.056	0.984		1.019	0.888
[truncated: 2,916 more rows]
